# Supplementary material for: Computational inference of a genomic pluripotency signature in human and mouse stem cells
Source: Biol Direct. 2016 Sep 17;11:47. doi: 10.1186/s13062-016-0148-z (PMC5027095; doi:10.1186/s13062-016-0148-z)
Supplement: Additional file 1: Table S1. — Accession codes for epigenetic and protein-binding datasets used in our computational framework. (XLSX 62 kb) [file 13062_2016_148_MOESM1_ESM.xlsx]

## Sheet: Datasets_used
hESC
Epigenetic marks	H2AK5ac, H2BK120ac, H2BK12ac, H2BK15ac, H2BK20ac, H2BK5ac, H3K14ac, H3K18ac, H3K23ac, H3K23me2, H3K27ac, H3K27me3, H3K36me3, H3K4ac, H3K4me1, H3K4me2, H3K4me3, H3K56ac, H3K79me1, H3K79me2, H3K9ac, H3K9me3, H4K20me1, H4K5ac, H4K91ac
TF binding	cMYC, POU5F1/OCT4, SUZ12, SIRT6, SAP30, RBBP5, PHF8, P300, JMJD2A, JARID1A, JARID1C, JARID1B, HDAC6, HDAC2, NANOG, CTCF, TAFII, P300, KLF4, EZH2, CHD7, CHD1, YY1, USF1, TCF12, TAF7, TAF1, SIN3A, SRF, SP1, SIX5, RAD21, RXRA, REST, JUND, HDAC2, GABP, FOSL1, EGR1, BCL11A, ATF3, POL2
mESCs
Epigenetic marks	H3K4me3, H3.2, H3.3, H3K27me3, H3K36me3, H3K79me2, H3K27ac, H3K9me3
TF binding	Wdr5, Sox2, Oct4, P53, Tbp, Mll2, Jarid1b/Kdm5b, Nr5a2, Eset, Rbbp5, Yy1, TfIIIc90, TfIIIc220, TfIIIc110, Tcea1, Rest, Ctcf, Rcp4, Rcp1, Pol2 (Total), Pol2-Ser5P, Pol2-Ser2P, Lsd1, Hdac1, Hdac2, Ash2l, Sin3a, Dpy30, Co-rest, Brf2, Brf1, P300, Suz12, Ring1b, Ezh2, Cfp1, Tcf3, Spt5, Nelfa, Nanog, Med1, Kdm5c, n-Myc, c-Myc, Zfx, Tfcp2l1, Suz12, Smad1, Stat3, Klf4, Esrrb, E2f1, Ell2, Taf1, Ctr9, Cdk9…

## Sheet: Accession codes -mESCs
GEO_Accession	Cell_line	Experiment	SRA	GSE
GSM687277	mESC	HDAC1	SRR122465	GSE27841
GSM687278	mESC	HDAC1	SRR122466	GSE27841
GSM687279	mESC	HDAC2	SRR122467	GSE27841
GSM687280	mESC	HDAC2	SRR122468	GSE27841
GSM687281	mESC	Lsd1	SRR122469	GSE27841
GSM687282	mESC	LSD1	SRR122470	GSE27841
GSM687285	mESC	REST	SRR122473	GSE27841
GSM687289	mESC	WCE-DMSO	SRR122477	GSE27841
GSM845235	mESC	CoREST	SRR388197	GSE27841
GSM845236	mESC	H3K27ac	SRR388198	GSE27841
GSM845237	mESC	H3K27ac	SRR388199	GSE27841
GSM845238	mESC	H3K4me1	SRR388200	GSE27841
GSM845238	mESC	H3K4me1	SRR388201	GSE27841
GSM551138	mESC	ATRX	SRR057566 SRR057567	GSE22162
GSM639380	mESC	ATRX	SRR080724	GSE22162
GSM288345	mESC	Nanog	SRR002004 SRR002005 SRR002006 SRR002007 SRR002008 SRR002009 SRR002010 SRR002011	GSE11431
GSM288346	mESC	OCT4	SRR002012 SRR002013 SRR002014 SRR002015	GSE11431
GSM288347	mESC	Sox2	SRR002023 SRR002024 SRR002025 SRR002026	GSE11431
GSM288348	mESC	Smad1	SRR002020 SRR002021 SRR002022	GSE11431
GSM288349	mESC	E2f1	SRR001988 SRR001989 SRR001990 SRR001991	GSE11431
GSM288350	mESC	Tcfcp2I1	SRR002031 SRR002032 SRR002033 SRR002034	GSE11431
GSM288351	mESC	CTCF	SRR001985 SRR001986 SRR001987	GSE11431
GSM288352	mESC	Zfx	SRR002035 SRR002036 SRR002037 SRR002038	GSE11431
GSM288353	mESC	STAT3	SRR002016 SRR002017 SRR002018 SRR002019	GSE11431
GSM288354	mESC	Klf4	SRR002000 SRR002001 SRR002002 SRR002003	GSE11431
GSM288355	mESC	Esrrb	SRR001992 SRR001993 SRR001994 SRR001995	GSE11431
GSM288356	mESC	c-Myc	SRR002039 SRR002040 SRR002041 SRR002042	GSE11431
GSM288357	mESC	c-Myc	SRR002043 SRR002044 SRR002045 SRR002046	GSE11431
GSM288358	mESC	GFP	SRR001996 SRR001997 SRR001998 SRR001999	GSE11431
GSM288359	mESC	p300	SRR023866 SRR023867 SRR023868 SRR023869	GSE11431
GSM288360	mESC	Suz12	SRR002027 SRR002028 SRR002029 SRR002030	GSE11431
GSM791782	mESC	Jarid1b	SRR342055	GSE31966
GSM791782	mESC	Jarid1b	SRR342056	GSE31966
GSM698696	mESC	REST		GSE28233
GSM698697	mESC	RCOR1		GSE28233
GSM698698	mESC	RCOR2		GSE28233
GSM698699	mESC	RCOR3		GSE28233
GSM698700	mESC	SIN3A		GSE28233
GSM698701	mESC	SIN3B		GSE28233
GSM327667	mESC	SUZ12	SRR015132 SRR015133 SRR015134	GSE13084
GSM327668	mESC	EZH2	SRR015128 SRR015129	GSE13084
GSM327669	mESC	RING1B	SRR015130 SRR015131	GSE13084
GSM307150	mESC	H3K79me2	SRR015145
GSM307151	mESC	H3K79me2	SRR015144
GSM307152	mESC	H3K36me3	SRR015142
GSM307153	mESC	H3K36me3	SRR015141
GSM307154	mESC	WCE	SRR015158
GSM307155	mESC	WCE	SRR015157
GSM555162	mESC	TBP	SRR057607	GSE22303
GSM555160	mESC	TBP	SRR057606	GSE22303
GSE19019	mESC	HA-Nr5a2	SRR034832 SRR034833 SRR034834	GSE19019
GSM440257	mESC	H3K9me3	SRR031685 SRR031686 SRR031687	GSE17642
GSM440256	mESC	Eset	SRR031683 SRR031684	GSE17642
GSM706677	mESC	5hmC_Luc_shRNA	SRR185884
GSM706674	mESC	5hmC	SRR185881
GSM706675	mESC	Input_for_5hmC	SRR185882
GSM623992	mESC	H3K4me1	SRR072987
GSM623991	mESC	Input	SRR072986
GSM647222	mESC	Input	SRR087809	GSE26361
GSM647224	mESC	p53	SRR088303	GSE26361
GSM409770	mESC	chd1		GSE16462
GSM307137	mESC	oct4_mES_rep1	SRP000712	GSE11724
GSM307138	mESC	sox2_mES_rep1	SRP000712	GSE11724
GSM307139	mESC	sox2_mES_rep2	SRP000712	GSE11724
GSM307140	mESC	Nanog_mES_rep1	SRP000712	GSE11724
GSM307141	mESC	Nanog_mES_rep2	SRP000712	GSE11724
GSM307142	mESC	Tcf3_mES_rep1	SRP000712	GSE11724
GSM307143	mESC	Tcf3_mES_rep2	SRP000712	GSE11724
GSM307144	mESC	suz12_mES_repl	SRP000712	GSE11724
GSM307145	mESC	suz12_rep2_1	SRP000712	GSE11724
GSM307146	mESC	H3K4me3_mES_repl	SRP000712	GSE11724
GSM307147	mESC	H3K4me3_mES_rep1	SRP000712	GSE11724
GSM307148	mESC	H3K4me3_mES_rep2	SRP000712	GSE11724
GSM307149	mESC	H3K4me3_mES_rep3	SRP000712	GSE11724
GSM307150	mESC	H3K79me2_mES_repla	SRP000712	GSE11724
GSM307151	mESC	H3K79me2_mES_rep1b	SRP000712	GSE11724
GSM307152	mESC	H3K36me3_mES_repla	SRP000712	GSE11724
GSM307153	mESC	H3K36me3_mES_rep1b	SRP000712	GSE11724
GSM307154	mESC	WCE_mES_rep2	SRP000712	GSE11724
GSM307155	mESC	WCE_mES_rep1	SRP000712	GSE11724
USCS tracks	mESC	mm9.cpgislands.bed
USCS tracks	mESC	mm9.lincRNA_redux.bed
USCS tracks	mESC	mm9.mirna.bed
GSM881344	mESC	TAF1	SRR414931
GSM881345	mESC	IgG	SRR414932
GSM560347	mESC	Med1	SRR058987
GSM560348	mESC	Med2	SRR058988
GSM560357	mESC	WCE	SRR058997
E-MTAB-767	mESC	RPC1	ERP000897
E-MTAB-767	mESC	RPC4	ERP000897
E-MTAB-767	mESC	BRF1	ERP000897
E-MTAB-767	mESC	BRF2	ERP000897
E-MTAB-767	mESC	Untagged	ERP000897
E-MTAB-767	mESC	TFIIIC90	ERP000897
E-MTAB-767	mESC	TFIIIC110	ERP000897
E-MTAB-767	mESC	TFIIIC220	ERP000897
E-MTAB-767	mESC	Unatgged	ERP000897
E-MTAB-767	mESC	TCEA1	ERP000897
E-MTAB-767	mESC	TCEA1	ERP000897
GSM515662	mESC	PolII_Ser5P	SRR036733	GSE20530
GSM515663	mESC	PolII_Ser2P	SRR036734,SRR036735,SRR036736
GSM515664	mESC	NelfA	SRR036737
GSM515665	mESC	Spt5	SRR036738
GSM515666	mESC	Ctr9	SRR036739
GSM515676	mESC	PolII total	SRR036749
E-ERAD-79	mESC	Cfp1	ERR156785,ERR156786,ERR156788,ERR156789,ERR156790,ERR156791
E-ERAD-79	mESC	Input	ERR156835,ERR156828
GSM859660	mESC	KDM5C	SRR397778
GSE28343	mESC	KDM5A	SRP006295
SRP011077	mESC	MeDiP	SRX122625

## Sheet: Accession codes - hESCs
GEO_Accession	Cell_line	Experiment	SRA
GSM605333	H1 cell line	Input	SRR067970
GSM605334	H1 cell line	Input	SRR067971;SRR067972
GSM605335	H1 cell line	Input	SRR067973
GSM605336	H1 cell line	Input	SRR067974
GSM605337	H1 cell line	Input	SRR067975
GSM605338	H1 cell line	Input	SRR067976
GSM605339	H1 cell line	Input	SRR067977
GSM667641	H1 cell line	Input	SRR097974;SRR097975;SRR097976
GSM667642	H1 cell line	Input	SRR179764;SRR179765
GSM602257	H1 cell line	H2AK5ac	SRR067766
GSM602258	H1 cell line	H2AK5ac	SRR067978
GSM605295	H1 cell line	H2BK120ac	SRR067930
GSM605296	H1 cell line	H2BK12ac	SRR067931
GSM605297	H1 cell line	H2BK12ac	SRR067932
GSM605298	H1 cell line	H2BK15ac	SRR067933
GSM605299	H1 cell line	H2BK15ac	SRR067934
GSM605300	H1 cell line	H2BK20ac	SRR067935
GSM605301	H1 cell line	H2BK20ac	SRR067936
GSM605302	H1 cell line	H2BK5ac	SRR067937
GSM605303	H1 cell line	H2BK5ac	SRR067938
GSM667614	H1 cell line	H3K14ac	SRR179716;SRR179717;SRR179718
GSM667615	H1 cell line	H3K14ac	SRR179719;SRR179720;SRR179721
GSM602259	H1 cell line	H3K18ac	SRR067767
GSM605304	H1 cell line	H3K18ac	SRR067939
GSM667617	H1 cell line	H3K23ac	SRR179725;SRR179726;SRR179727
GSM667618	H1 cell line	H3K23ac	SRR179728;SRR179729;SRR179730
GSM605305	H1 cell line	H3K23me2	SRR067940
GSM605306	H1 cell line	H3K23me2	SRR067941
GSM466732	H1 cell line	H3K27ac	SRR029348;SRR029350
GSM663427	H1 cell line	H3K27ac	SRR179707
GSM434776	H1 cell line	H3K27me3	SRR019561
GSM466734	H1 cell line	H3K27me3	SRR029343;SRR029345;SRR029347;SRR029349
GSM605308	H1 cell line	H3K27me3	SRR067943
GSM409312	H1 cell line	H3K36me3	SRR018454
GSM466737	H1 cell line	H3K36me3	SRR029340;SRR029341;SRR029342;SRR029344;SRR029346
GSM605309	H1 cell line	H3K36me3	SRR067944
GSM605311	H1 cell line	H3K4ac	SRR067946
GSM667624	H1 cell line	H3K4ac	SRR179735;SRR179736;SRR179737
GSM409307	H1 cell line	H3K4me1	SRR018456
GSM466739	H1 cell line	H3K4me1	SRR029339;SRR029615;SRR029619
GSM605312	H1 cell line	H3K4me1	SRR067947
GSM602260	H1 cell line	H3K4me2	SRR067768;SRR067948
GSM602261	H1 cell line	H3K4me2	SRR067769
GSM409308	H1 cell line	H3K4me3	SRR018455
GSM469971	H1 cell line	H3K4me3	SRR029609;SRR029620
GSM605315	H1 cell line	H3K4me3	SRR067950
GSM605317	H1 cell line	H3K56ac	SRR067952
GSM667627	H1 cell line	H3K56ac	SRR179741;SRR179742;SRR179743
GSM605318	H1 cell line	H3K79me1	SRR067953
GSM605319	H1 cell line	H3K79me1	SRR067954
GSM605320	H1 cell line	H3K79me1	SRR067955
GSM605321	H1 cell line	H3K79me2	SRR067956
GSM605322	H1 cell line	H3K79me2	SRR067957
GSM434785	H1 cell line	H3K9ac	SRR019562
GSM605323	H1 cell line	H3K9ac	SRR067958
GSM605325	H1 cell line	H3K9me3	SRR018453;SRR067960;SRR067961;SRR067962;SRR067963
GSM605327	H1 cell line	H3K9me3	SRR067964
GSM605328	H1 cell line	H3K9me3	SRR067965
GSM605329	H1 cell line	H4K20me1	SRR067966
GSM605330	H1 cell line	H4K5ac	SRR067967;SRR067968
GSM605332	H1 cell line	H4K91ac	SRR067969
GSM803512	H1 cell line	ATF3	SRR351841 SRR351842
GSM803476;GSM803396	H1 cell line	BCL11A	SRR351776 ;SRR351628
GSM803430	H1 cell line	Egr-1	SRR351691 SRR351692
GSM803382	H1 cell line	FOSL1	SRR351600 SRR351601
GSM803424	H1 cell line	GABP	SRR351679 SRR351680
GSM803529	H1 cell line	JunD	SRR351876 SRR351877
GSM803365	H1 cell line	NRSF	SRR351566 SRR351567
GSM803506	H1 cell line	RXRA	SRR351829 SRR351830
GSM803466	H1 cell line	Rad21	SRR351758 SRR351759
GSM803405	H1 cell line	SIX5	SRR351645 SRR351646
GSM803377	H1 cell line	SP1	SRR351590 SRR351591
GSM803425	H1 cell line	SRF	SRR351681 SRR351682
GSM803428	H1 cell line	Sin3Ak	SRR351687 SRR351688
GSM803450	H1 cell line	TAF1	SRR351727 SRR351728
GSM803501	H1 cell line	TAF7	SRR351819 SRR351820
GSM803427	H1 cell line	TCF12	SRR351685 SRR351686
GSM803426	H1 cell line	USF-1	SRR351683 SRR351684
GSM803513	H1 cell line	YY1	SRR351843 SRR351844
GSM831026	H1 cell line	CHD1	SRP010385
GSM831025	H1 cell line	CHD1	SRP010385
GSM831027	H1 cell line	CHD7	SRP010385
GSM831028	H1 cell line	EZH2	SRP010385
GSM447586,GSM447588	H1 cell line	TAFII	SRP001251
GSM518375	H1 cell line	CTCF	SRR037064;SRR037065;SRR037066
GSM518374	H1 cell line	NANOG	SRR037061;SRR037062;SRR037063
GSM518373	H1 cell line	OCT4	SRR037059;SRR037060
GSM822274	H1 cell line	cMYC	SRR357454
GSM831030	H1 cell line	HDAC6	SRP010385
GSM831031	H1 cell line	JARID1A	SRP010385
GSM831032	H1 cell line	JARID1A	SRP010385
GSM831033	H1 cell line	JARID1B	SRP010385
GSM831034	H1 cell line	JARID1C	SRP010385
GSM831035	H1 cell line	JMJD2A	SRP010385
GSM456941	H1 cell line	MeDIP	SRX010895
GSM831037	H1 cell line	PHF8	SRP010385
GSM831038	H1 cell line	RBBP5	SRP010385
GSM831039	H1 cell line	RBBP5	SRP010385
GSM831040	H1 cell line	SAP30	SRP010385
GSM831041	H1 cell line	SIRT6	SRP010385
GSM831042	H1 cell line	SUZ12	SRP010385
GSM831043	H1 cell line	H1_WCE_1	SRP010385
GSM831044	H1 cell line	H1_WCE_2	SRP010385
GSM864341	H1 cell line	FAIREseq	SRX117785
GSM803345	H1 cell line	HDAC2_2exp_inter	SRR351523 SRR351524
GSM831036,GSM447587	H1 cell line	p300	SRP010385,SRX116464
UCSC track	H1 cell line	cpgislands	UCSC track
UCSC track	H1 cell line	linc_rna	UCSC track
UCSC track	H1 cell line	miRNA	UCSC track
UCSC track	H1 cell line	vista_enhancers	UCSC track
GSM803366; GSM803484; GSM822300	H1 cell line	merged_Pol2
GSM803364	H1 cell line	RevXlinkChromatin	SRR351565
GSM803339	H1 cell line	RevXlinkChromatin_PCR1	SRR351512
