# Supplementary material for: Computational inference of a genomic pluripotency signature in human and mouse stem cells
Source: Biol Direct. 2016 Sep 17;11:47. doi: 10.1186/s13062-016-0148-z (PMC5027095; doi:10.1186/s13062-016-0148-z)
Supplement: Additional file 4: Table S2. — Pairwise correlation coefficients between selected histone modification marks including count and breadth data features. (XLSX 42 kb) [file 13062_2016_148_MOESM4_ESM.xlsx]

## Sheet: human
	H3K4me3 - count	H3K4me3 - breadth	H3K18ac - count	H3K18ac - breadth	H3K79me1 - c	H3K79me1 - b	H3K36me3 - c	H3K36me3 - b	H2BK120ac - c	H2BK120ac - b	H2BK15ac - c	H2BK15ac - b	H2BK20ac - c	H2BK20ac - b	H3K27ac - c	H3K27ac - b	H3K9me3 - c	H3K9me3 - b
H3K4me3 - count	-	0.21	0.4	0.16	0.15	0.06	0.15	0.02	0.26	0.14	0.3	0.14	0.28	0.17	0.38	0.1	0.18	0
H3K4me3 - breadth	-	-	0.11	0.15	0.13	0.13	0.09	0.06	0.08	0.08	0.06	0.08	0.05	0.07	0.1	0.12	0.04	-0.02
H3K18ac - count	-	-	-	0.3	0.33	0.09	0.27	0.05	0.73	0.33	0.71	0.31	0.79	0.34	0.74	0.14	0.26	0.03
H3K18ac - breadth	-	-	-	-	0.2	0.13	0.14	0.05	0.21	0.19	0.16	0.16	0.16	0.22	0.23	0.15	0.07	-0.01
H3K79me1 - c	-	-	-	-	-	0.27	0.46	0.11	0.21	0.12	0.19	0.14	0.17	0.15	0.4	0.17	0.04	0.02
H3K79me1 - b	-	-	-	-	-	-	0.17	0.12	0.07	0.07	0.06	0.09	0.02	0.06	0.11	0.11	-0.04	-0.02
H3K36me3 - c	-	-	-	-	-	-	-	0.11	0.19	0.09	0.1	0.07	0.19	0.1	0.41	0.13	0.17	0.02
H3K36me3 - b	-	-	-	-	-	-	-	-	0.06	0.04	0.02	0.02	0.02	0.04	0.08	0.06	0.05	-0.02
H2BK120ac - c	-	-	-	-	-	-	-	-	-	0.47	0.64	0.31	0.76	0.34	0.61	0.11	0.24	0.04
H2BK120ac - b	-	-	-	-	-	-	-	-	-	-	0.3	0.24	0.3	0.35	0.28	0.19	0.11	0.01
H2BK15ac - c	-	-	-	-	-	-	-	-	-	-	-	0.42	0.69	0.31	0.47	0.08	0.14	0.02
H2BK15ac - b	-	-	-	-	-	-	-	-	-	-	-	-	0.28	0.27	0.24	0.09	0.04	0
H2BK20ac - c	-	-	-	-	-	-	-	-	-	-	-	-	-	0.38	0.69	0.09	0.35	0.04
H2BK20ac - b	-	-	-	-	-	-	-	-	-	-	-	-	-	-	0.31	0.17	0.17	0.01
H3K27ac - c	-	-	-	-	-	-	-	-	-	-	-	-	-	-	-	0.2	0.4	0.03
H3K27ac - b	-	-	-	-	-	-	-	-	-	-	-	-	-	-	-	-	0.1	0.03
H3K9me3 - c	-	-	-	-	-	-	-	-	-	-	-	-	-	-	-	-	-	0.1
H3K9me3 - b	-	-	-	-	-	-	-	-	-	-	-	-	-	-	-	-	-	-

## Sheet: mouse
		H3K4me3 - count	H3K4me3 - breadth	H3K36me3 - count	H3K36me3 - breadth	H3K79me2 - count	H3K79me2 - breadth	H3K4me1 - count	H3K4me1 - breadth
H3K4me3 - count		-	0.2	0.17	0.12	0.29	0.15	0.62	0.03
H3K4me3 - breadth		-	-	0.11	0.08	0.16	0.11	0.24	0.04
H3K36me3 - count		-	-	-	0.39	0.37	0.29	0.32	0.08
H3K36me3 - breadth		-	-	-	-	0.25	0.26	0.21	0.08
H3K79me2 - count		-	-	-	-	-	0.33	0.58	0.03
H3K79me2 - breadth		-	-	-	-	-	-	0.24	0.07
H3K4me1 - count		-	-	-	-	-	-	-	-0.01
H3K4me1 - breadth		-	-	-	-	-	-	-	-
