# Supplementary material for: Computational inference of a genomic pluripotency signature in human and mouse stem cells
Source: Biol Direct. 2016 Sep 17;11:47. doi: 10.1186/s13062-016-0148-z (PMC5027095; doi:10.1186/s13062-016-0148-z)
Supplement: Additional file 5: Table S3. — Predicted stemness regulators in human and mouse ESCs from the logistic regression models with LASSO (E+P). (XLSX 834 kb) [file 13062_2016_148_MOESM5_ESM.xlsx]

## Sheet: Predictions (E+P) -hESC
Gene name (Negative gene)	Number of times predicted as positive	Number of times selected in the model	Incorrect prediction rate*					Genes that are common between mice and human
ACAT2	4	4	100		* Genes with a prediction rate that is larger than 90% are considered to be putative pluripotency gene			ABHD13
ACBD6	8	8	100					ACO2
ADCY5	9	9	100					ACTR8
AEN	4	4	100					AEN
AHCYL1	10	10	100					AGPAT1
ANKFY1	8	8	100					ALG3
ANKH	4	4	100					ANKRD37
ANKS1B	2	2	100					APH1A
ARF6	7	7	100					ARF6
ARHGAP27	11	11	100					ATP5J
ARHGAP27	3	3	100					AVL9
ARL2-SNX15	14	14	100					AZIN1
ARL8B	11	11	100					BAHCC1
ASPHD1	10	10	100					BAIAP2
ATL3	5	5	100					BAZ2A
ATP5J	10	10	100					BCL7B
AVL9	12	12	100					BRWD1
AZIN1	8	8	100					BTG2
B3GALT4	8	8	100					CAPNS1
B3GALT4	7	7	100					CAPRIN1
BAHCC1	10	10	100					CAPRIN2
BAIAP2	9	9	100					CASP3
BECN1	5	5	100					CASP8AP2
BMS1P4	17	17	100					CC2D1B
BRWD1	10	10	100					CCNT1
BTG2	3	3	100					CCT4
BTRC	13	13	100					CDC16
C14orf64	9	9	100					CDC37L1
C17orf96	8	8	100					CDK2AP1
C19orf60	4	4	100					CECR5
C1orf21	10	10	100					CFL1
C22orf28	11	11	100					CISD2
C5orf47	6	6	100					CLIC1
C6orf136	4	4	100					CLN6
C6orf203	7	7	100					CRB2
C6orf211	2	2	100					CSNK1D
C6orf62	5	5	100					DEGS1
C8orf86	8	8	100					DHX30
C9orf123	7	7	100					DLL1
CAMK1G	9	9	100					DNLZ
CAPNS1	3	3	100					DPP3
CAPRIN2	5	5	100					DSCR3
CASP8AP2	6	6	100					DUT
CCDC121	4	4	100					E2F3
CCDC82	3	3	100					ECI1
CCNG2	7	7	100					EEF1D
CCNL1	11	11	100					EEF1E1
CCT4	7	7	100					EFTUD2
CDC37L1	8	8	100					EIF1AD
CDC42EP3	6	6	100					EIF3G
CDK5R2	7	7	100					EIF4A2
CDKL1	5	5	100					ELL
CDKN2B-AS1	9	9	100					EMD
CDR2L	1	1	100					ERRFI1
CECR1	11	11	100					ETV5
CECR5	8	8	100					F11R
CEP95	7	7	100					FASN
CFL1	5	5	100					FIZ1
CGN	7	7	100					FLI1
CHADL	6	6	100					FUS
CHCHD3	8	8	100					GCLC
CLDND1	8	8	100					GEMIN7
CLIC1	7	7	100					GFER
CLN6	10	10	100					GIPC1
CNP	8	8	100					GUF1
CNPY2	5	5	100					H2AFV
CORO6	6	6	100					HERPUD1
CPXM2	6	6	100					HIPK3
CRB2	11	11	100					HNRNPAB
CREB3L2	7	7	100					HNRNPR
CRELD1	5	5	100					HNRPDL
CSNK1D	6	6	100					HSF1
CYB561	8	8	100					HSPA14
CYP27B1	9	9	100					HSPD1
CYP51A1	2	2	100					ID3
DAGLB	8	8	100					IER5L
DEGS1	11	11	100					JUND
DENND5A	11	11	100					LIG3
DGAT1	4	4	100					LMX1B
DLL1	10	10	100					LPCAT1
DNMT3A	6	6	100					LRPAP1
DPAGT1	10	10	100					LUC7L
DPF1	10	10	100					MAPK1IP1L
DPP3	8	8	100					MCL1
DPPA4	6	6	100					MCM2
DTX4	9	9	100					MEX3A
ECI1	4	4	100					MGEA5
EEF1D	11	11	100					MIB2
EEF1E1	6	6	100					MIDN
EFTUD2	1	1	100					MIR92B
EIF1AD	6	6	100					MLF1IP
EIF4A3	3	3	100					NDUFA4L2
ELL	12	12	100					NDUFS6
EMD	3	3	100					NFATC3
EPHA10	7	7	100					NKX2-3
ERCC2	9	9	100					NOB1
ETV5	5	5	100					NONO
EVX1	8	8	100					NR2E1
F11R	7	7	100					NRAS
FABP6	6	6	100					NSUN2
FAM124A	4	4	100					NUP54
FAM167A	7	7	100					NUP88
FAM21C	8	8	100					ORC1
FAM45B	4	4	100					PAN2
FAM53C	4	4	100					PANK4
FANCG	3	3	100					PATZ1
FBXO41	1	1	100					PAX6
FBXO46	6	6	100					PDF
FCHO2	4	4	100					PDIA3
FDPS	6	6	100					PER1
FEZF2	10	10	100					PFAS
FGFR1	6	6	100					PGRMC1
FGR	16	16	100					PIF1
FKBP14	9	9	100					PIGM
FLI1	6	6	100					PIK3IP1
FLJ31306	7	7	100					PNPT1
FLJ40292	8	8	100					PNRC2
FLJ46906	7	7	100					POLG
FLOT1	5	5	100					POLI
FOXP2	12	12	100					POLR1B
FRMD4A	11	11	100					PPP1R15B
FUNDC2P2	5	5	100					PPP2R4
FUS	11	11	100					PPP6R1
FYCO1	6	6	100					PRR3
GBA2	4	4	100					PSMD1
GFPT2	6	6	100					PSME3
GIPC1	9	9	100					PTAR1
GJB2	5	5	100					RABAC1
GPRC5B	6	6	100					RBM33
GRAMD2	6	6	100					RBM39
GRIA1	7	7	100					RBM4
GRIK4	3	3	100					RGL2
GRTP1	7	7	100					RHEB
GUF1	5	5	100					RLIM
HAUS6	5	5	100					RNF139
HCFC1R1	10	10	100					RPL35A
HIPK3	8	8	100					RPL6
HIST1H1E	8	8	100					RPS9
HLA-DPB2	7	7	100					RQCD1
HNRNPR	12	12	100					RSRC2
HNRPDL	5	5	100					SEC13
HOXD11	7	7	100					SEC61A1
HSPA1A	10	10	100					SEMA4C
HSPA1A	10	10	100					SETD1A
HSPB8	4	4	100					SETX
HSPD1	9	9	100					SHB
IER5L	11	11	100					SIX6
IGF2BP3	7	7	100					SLC39A1
INSM2	11	11	100					SLC7A5
IPO9	10	10	100					SNRNP70
IRS4	8	8	100					SNX18
JUND	7	7	100					SPINT2
KAT7	4	4	100					SQLE
KIAA0141	6	6	100					SRF
KIAA0753	7	7	100					SRSF4
LEPREL1	12	12	100					SSBP4
LEPREL4	9	9	100					TCFL5
LHX2	6	6	100					TM9SF2
LHX3	4	4	100					TMCO6
LHX8	10	10	100					TMEM132E
LIG3	12	12	100					TMEM165
LLGL1	5	5	100					TNPO3
LMX1B	13	13	100					TOB2
LOC100507217	10	10	100					TRAP1
LOC152742	9	9	100					TSPAN4
LPAR2	9	9	100					TXNDC12
LPCAT1	3	3	100					TYSND1
LPHN3	5	5	100					U2AF1
LRTM1	9	9	100					UBE2B
M6PR	5	5	100					UBXN4
MAN2A2	5	5	100					USP22
MAP3K7	10	10	100					USP39
MAP4K5	12	12	100					VCL
MAPK1IP1L	4	4	100					WWC2
MARCH_6	9	9	100					YTHDC1
MARCH_7	8	8	100					YWHAZ
MBP	20	20	100					ZBTB1
MCL1	6	6	100					ZBTB45
MCM7	7	7	100					ZC3H4
MGC45800	6	6	100					ZCCHC3
MIDN	1	1	100
MIR193B	3	3	100
MIR3141	7	7	100
MIR3190	11	11	100
MIR3649	2	2	100
MIR367	5	5	100
MIR3675	3	3	100
MIR3940	8	8	100
MIRLET7A1	10	10	100
MIXL1	4	4	100
MKX	6	6	100
MLF1IP	12	12	100
MRM1	7	7	100
MRPS15	13	13	100
MSH5	9	9	100
MYCNOS	12	12	100
MYO1E	12	12	100
NDUFA4L2	5	5	100
NES	6	6	100
NEU1	7	7	100
NFE2L3	3	3	100
NKX2-3	13	13	100
NOVA2	8	8	100
NOX4	6	6	100
NR2E1	4	4	100
NR2F2	9	9	100
NR6A1	11	11	100
NRAS	11	11	100
NSUN2	7	7	100
NTF3	5	5	100
NTN3	5	5	100
NUDT15	11	11	100
NUDT16L1	5	5	100
ORC1	10	10	100
ORC2	3	3	100
OSR1	5	5	100
PANK4	8	8	100
PAWR	7	7	100
PAX5	12	12	100
PAX6	7	7	100
PDF	7	7	100
PDIA3	3	3	100
PDIA5	9	9	100
PFAS	4	4	100
PGRMC1	8	8	100
PHACTR2	9	9	100
PHF23	7	7	100
PICALM	11	11	100
PIM2	2	2	100
PKLR	3	3	100
PLCG2	8	8	100
PNRC2	8	8	100
POC1B	9	9	100
POLI	7	7	100
PPP1R10	8	8	100
PPP1R15B	10	10	100
PPP2R4	7	7	100
PPP6R1	14	14	100
PRDM5	9	9	100
PROC	8	8	100
PRR3	5	5	100
PSPC1	10	10	100
PTCHD2	5	5	100
PTP4A3	7	7	100
PTPN14	11	11	100
PTPRF	16	16	100
PXDN	7	7	100
RAB11A	11	11	100
RAB1B	8	8	100
RABAC1	8	8	100
RALY	3	3	100
RALYL	1	1	100
RARA	9	9	100
RAX	10	10	100
RBM4	10	10	100
RBM6	11	11	100
REPS1	11	11	100
REXO2	6	6	100
RHBDL3	4	4	100
RHEB	10	10	100
RHOT1	3	3	100
RNF165	8	8	100
ROR2	6	6	100
RPL6	7	7	100
RPRD1B	10	10	100
RPS9	8	8	100
RSRC2	4	4	100
RYR3	5	5	100
S100A2	7	7	100
SEC24B	3	3	100
SEMA4F	3	3	100
SEPN1	9	9	100
SH3BP5	6	6	100
SH3GL1	7	7	100
SHB	8	8	100
SHQ1	5	5	100
SIX3	10	10	100
SLC1A2	9	9	100
SLC39A1	3	3	100
SLC44A2	7	7	100
SLC7A5	6	6	100
SLC8A2	9	9	100
SMEK1	9	9	100
SNORD60	6	6	100
SPECC1	4	4	100
SPINT2	7	7	100
SPRY3	6	6	100
SQLE	8	8	100
SRF	10	10	100
SRSF4	7	7	100
SSBP4	5	5	100
STRBP	22	22	100
SUSD5	12	12	100
SYBU	7	7	100
SYNJ2	8	8	100
SYT10	7	7	100
SYT15	9	9	100
SYT17	8	8	100
TDG	10	10	100
TFAP2B	5	5	100
TK1	8	8	100
TM9SF2	6	6	100
TMCO6	4	4	100
TMED9	6	6	100
TMEM107	6	6	100
TMEM130	6	6	100
TMEM165	5	5	100
TMEM179B	10	10	100
TOB2	10	10	100
TP53I3	13	13	100
TRAM2	6	6	100
TSHZ3	7	7	100
TSPAN12	5	5	100
TSPAN4	6	6	100
TXNDC12	6	6	100
UBE2B	4	4	100
UBXN4	8	8	100
UIMC1	8	8	100
USP14	9	9	100
USP22	5	5	100
USP30	5	5	100
USP39	5	5	100
UTP3	4	4	100
VAV2	11	11	100
VCL	7	7	100
VPS8	3	3	100
VSTM2A	7	7	100
WDFY2	8	8	100
WDR24	5	5	100
WLS	5	5	100
WRAP73	5	5	100
WWC2	6	6	100
YTHDC1	4	4	100
YWHAZ	9	9	100
ZBTB5	8	8	100
ZNF232	6	6	100
ZNF398	8	8	100
ZNF517	3	3	100
ZNF524	3	3	100
ZNF565	14	14	100
ZNF628	3	3	100
ZNF770	6	6	100
ZNF879	6	6	100
ZSCAN22	9	9	100
DUT	18	19	94.7368
ECH1	16	17	94.1176
LOC145845	16	17	94.1176
ST3GAL3	16	17	94.1176
HSF1	15	16	93.75
ISCA1	15	16	93.75
SEC13	15	16	93.75
AGAP3	14	15	93.3333
CCNI	14	15	93.3333
DHX35	14	15	93.3333
GPR176	14	15	93.3333
INSIG2	14	15	93.3333
LOC338799	14	15	93.3333
PATZ1	14	15	93.3333
RLIM	14	15	93.3333
TMEM170B	14	15	93.3333
USP49	14	15	93.3333
APH1A	13	14	92.8571
C1orf35	13	14	92.8571
FGFBP3	13	14	92.8571
FIZ1	13	14	92.8571
FOXC1	13	14	92.8571
GFER	13	14	92.8571
KLK10	13	14	92.8571
LOC100132215	13	14	92.8571
NUAK2	13	14	92.8571
PRKAB2	13	14	92.8571
PSME3	13	14	92.8571
TCFL5	13	14	92.8571
TRAF4	13	14	92.8571
WNT2B	13	14	92.8571
ZNF8	13	14	92.8571
ALG3	12	13	92.3077
C16orf72	12	13	92.3077
CDK4	12	13	92.3077
CDKN2AIPNL	12	13	92.3077
DNLZ	12	13	92.3077
EIF4A2	12	13	92.3077
EVX2	12	13	92.3077
GEMIN7	12	13	92.3077
GRHL2	12	13	92.3077
HECTD1	12	13	92.3077
LOC150776	12	13	92.3077
NFATC3	12	13	92.3077
NUP88	12	13	92.3077
OSTM1	12	13	92.3077
PRR15	12	13	92.3077
PXT1	12	13	92.3077
SEC61A1	12	13	92.3077
SETX	12	13	92.3077
TALDO1	12	13	92.3077
ZFP36L2	12	13	92.3077
ACO2	11	12	91.6667
ADD2	11	12	91.6667
ALPPL2	11	12	91.6667
ATF7IP	11	12	91.6667
ATN1	11	12	91.6667
B3GALT4	11	12	91.6667
C20orf111	11	12	91.6667
C6orf223	11	12	91.6667
CAMTA2	11	12	91.6667
CHD1L	11	12	91.6667
E2F3	11	12	91.6667
EBF2	11	12	91.6667
ECEL1P2	11	12	91.6667
ECT2L	11	12	91.6667
EIF3G	11	12	91.6667
FASN	11	12	91.6667
GCLC	11	12	91.6667
GSDMC	11	12	91.6667
HERPUD1	11	12	91.6667
IZUMO1	11	12	91.6667
KIAA1644	11	12	91.6667
LOC401397	11	12	91.6667
LRRC10B	11	12	91.6667
LUC7L	11	12	91.6667
MET	11	12	91.6667
MEX3A	11	12	91.6667
MGEA5	11	12	91.6667
MIB2	11	12	91.6667
MLL	11	12	91.6667
NFKBID	11	12	91.6667
PAIP1	11	12	91.6667
PIGM	11	12	91.6667
PLEKHA2	11	12	91.6667
PTDSS2	11	12	91.6667
PTTG2	11	12	91.6667
RBM39	11	12	91.6667
SMC4	11	12	91.6667
SNRPA	11	12	91.6667
SV2C	11	12	91.6667
SYT7	11	12	91.6667
TACR1	11	12	91.6667
TOR1AIP1	11	12	91.6667
ZCCHC3	11	12	91.6667
ABHD13	10	11	90.9091
ACSL3	10	11	90.9091
ACTR8	10	11	90.9091
ADCY2	10	11	90.9091
AFAP1	10	11	90.9091
AGPAT1	10	11	90.9091
ARHGAP27	10	11	90.9091
ARPP19	10	11	90.9091
ATAD3B	10	11	90.9091
BASP1	10	11	90.9091
BAZ2A	10	11	90.9091
BCL7B	10	11	90.9091
BLCAP	10	11	90.9091
CAPRIN1	10	11	90.9091
CC2D1B	10	11	90.9091
CDC16	10	11	90.9091
CERS5	10	11	90.9091
CISD2	10	11	90.9091
CTBP1	10	11	90.9091
DHDDS	10	11	90.9091
DLX4	10	11	90.9091
EDN1	10	11	90.9091
FLJ41649	10	11	90.9091
GALNT2	10	11	90.9091
GUSBP11	10	11	90.9091
HPCAL4	10	11	90.9091
HPSE	10	11	90.9091
HSPA14	10	11	90.9091
ID3	10	11	90.9091
KIAA1967	10	11	90.9091
LCMT1	10	11	90.9091
LOC100190940	10	11	90.9091
MFN2	10	11	90.9091
MIR92B	10	11	90.9091
NDUFS6	10	11	90.9091
NFIX	10	11	90.9091
NRG2	10	11	90.9091
NSUN5P1	10	11	90.9091
PAN2	10	11	90.9091
PDE4A	10	11	90.9091
PER1	10	11	90.9091
PNPT1	10	11	90.9091
PTK2	10	11	90.9091
RGL2	10	11	90.9091
RIPK4	10	11	90.9091
RNF139	10	11	90.9091
RQCD1	10	11	90.9091
SAMD14	10	11	90.9091
SCNN1A	10	11	90.9091
SELO	10	11	90.9091
SERPING1	10	11	90.9091
SETD1A	10	11	90.9091
SIX6	10	11	90.9091
SNORD52	10	11	90.9091
SNX18	10	11	90.9091
SPR	10	11	90.9091
SUV420H1	10	11	90.9091
TLL2	10	11	90.9091
TM9SF3	10	11	90.9091
TMEM132E	10	11	90.9091
TYSND1	10	11	90.9091
USP32	10	11	90.9091
ZBTB1	10	11	90.9091
ZNF107	10	11	90.9091
ZNF672	10	11	90.9091
ZNF790	10	11	90.9091
ABHD16A	9	10	90
ABHD5	9	10	90
ALDH2	9	10	90
ANKRD13B	9	10	90
ANKRD37	9	10	90
AP1S3	9	10	90
ATP13A2	9	10	90
BEST4	9	10	90
BRD9	9	10	90
CASP3	9	10	90
CCNT1	9	10	90
CDK2AP1	9	10	90
CMTM4	9	10	90
COG3	9	10	90
COX11	9	10	90
DAGLA	9	10	90
DHX30	9	10	90
DSCR3	9	10	90
EFNB2	9	10	90
ERRFI1	9	10	90
GBA	9	10	90
GDAP1	9	10	90
H2AFV	9	10	90
HNRNPAB	9	10	90
IARS	9	10	90
ISOC2	9	10	90
JMJD8	9	10	90
KIAA0922	9	10	90
LIPG	9	10	90
LMNB1	9	10	90
LOC100130855	9	10	90
LOC254559	9	10	90
LOC286442	9	10	90
LRPAP1	9	10	90
MADCAM1	9	10	90
MCM2	9	10	90
METTL13	9	10	90
MIR1915	9	10	90
MIR26B	9	10	90
MIR4642	9	10	90
MMP17	9	10	90
MPP5	9	10	90
MRPL24	9	10	90
NKX2-6	9	10	90
NOB1	9	10	90
NONO	9	10	90
NUP54	9	10	90
PAX3	9	10	90
PBXIP1	9	10	90
PDE4DIP	9	10	90
PHLDB2	9	10	90
PIF1	9	10	90
PIK3IP1	9	10	90
POLG	9	10	90
POLR1B	9	10	90
PPM1B	9	10	90
PSMD1	9	10	90
PTAR1	9	10	90
RAB6A	9	10	90
RBM33	9	10	90
RECK	9	10	90
RPL35A	9	10	90
RUNX1	9	10	90
SEMA4C	9	10	90
SIAH2	9	10	90
SKAP2	9	10	90
SLC25A15	9	10	90
SMC6	9	10	90
SNRNP70	9	10	90
SNX24	9	10	90
TCF7L2	9	10	90
THBD	9	10	90
TMED10	9	10	90
TMEM105	9	10	90
TMEM30B	9	10	90
TMPO	9	10	90
TNPO3	9	10	90
TRAP1	9	10	90
U2AF1	9	10	90
UQCR11	9	10	90
UTP6	9	10	90
VPS4B	9	10	90
WARS	9	10	90
XPO6	9	10	90
ZBTB26	9	10	90
ZBTB45	9	10	90
ZC3H4	9	10	90
ZNF451	9	10	90
ZNF469	9	10	90
CAMKV	17	19	89.4737
PHF15	17	19	89.4737
RPS28	17	19	89.4737
ACAA2	8	9	88.8889
AGPAT1	8	9	88.8889
APOA1	8	9	88.8889
ASAP1-IT1	8	9	88.8889
ATP1A1	8	9	88.8889
AUP1	8	9	88.8889
B3GALNT2	8	9	88.8889
BICD2	8	9	88.8889
C14orf182	8	9	88.8889
CALM1	8	9	88.8889
CAPZB	8	9	88.8889
CARM1	8	9	88.8889
CBX4	8	9	88.8889
CCDC47	8	9	88.8889
CCDC6	8	9	88.8889
CFDP1	8	9	88.8889
CLDN7	8	9	88.8889
CNOT8	8	9	88.8889
CPNE5	8	9	88.8889
CRLF3	8	9	88.8889
CSPG4	8	9	88.8889
CUL4B	8	9	88.8889
CXCL17	8	9	88.8889
DDR1	8	9	88.8889
DFFB	8	9	88.8889
DNMT1	8	9	88.8889
DUSP3	8	9	88.8889
EIF2AK4	8	9	88.8889
FAM83D	8	9	88.8889
FBRS	8	9	88.8889
FBXO22	8	9	88.8889
FBXW2	8	9	88.8889
FGF2	8	9	88.8889
FLOT1	8	9	88.8889
FOXD1	8	9	88.8889
GADD45G	8	9	88.8889
GARS	8	9	88.8889
GATAD2B	8	9	88.8889
GSTZ1	8	9	88.8889
H2AFX	8	9	88.8889
HIST1H1A	8	9	88.8889
HIST1H2BI	8	9	88.8889
HOMER3	8	9	88.8889
ICMT	8	9	88.8889
IKBKAP	8	9	88.8889
IPO5	8	9	88.8889
KCNMB1	8	9	88.8889
KIAA0317	8	9	88.8889
KIAA1522	8	9	88.8889
KIF23	8	9	88.8889
KIFC3	8	9	88.8889
KLF16	8	9	88.8889
KRT18	8	9	88.8889
LENG8	8	9	88.8889
LOC100506013	8	9	88.8889
LOC652276	8	9	88.8889
LYRM4	8	9	88.8889
MARK1	8	9	88.8889
MEGF11	8	9	88.8889
MID1IP1	8	9	88.8889
MIR3193	8	9	88.8889
MIR3918	8	9	88.8889
MIR4292	8	9	88.8889
MIR598	8	9	88.8889
MLF2	8	9	88.8889
MORF4L1	8	9	88.8889
MYEOV2	8	9	88.8889
MYH10	8	9	88.8889
NBL1	8	9	88.8889
NR4A3	8	9	88.8889
NUDT4P1	8	9	88.8889
PANK1	8	9	88.8889
PCCA	8	9	88.8889
PFN1	8	9	88.8889
PITPNC1	8	9	88.8889
PPP1R10	8	9	88.8889
PPP1R9B	8	9	88.8889
PRDM4	8	9	88.8889
PRR3	8	9	88.8889
PRR3	8	9	88.8889
RBCK1	8	9	88.8889
REPIN1	8	9	88.8889
RNU5F-1	8	9	88.8889
RPL36A	8	9	88.8889
SAFB	8	9	88.8889
SALL2	8	9	88.8889
SEPHS1	8	9	88.8889
SGMS1	8	9	88.8889
SIK2	8	9	88.8889
SMAD6	8	9	88.8889
SMC3	8	9	88.8889
SNHG4	8	9	88.8889
SNX9	8	9	88.8889
SQSTM1	8	9	88.8889
STARD13	8	9	88.8889
STK11	8	9	88.8889
TMEM132A	8	9	88.8889
TPCN1	8	9	88.8889
TRAF1	8	9	88.8889
TRMT61B	8	9	88.8889
UBE2Q2	8	9	88.8889
UNK	8	9	88.8889
UNQ6494	8	9	88.8889
VRTN	8	9	88.8889
WNT10A	8	9	88.8889
WNT6	8	9	88.8889
WWTR1-AS1	8	9	88.8889
ZIC5	8	9	88.8889
ZNF613	8	9	88.8889
ZNF614	8	9	88.8889
ZNF649	16	18	88.8889
ZNF775	8	9	88.8889
ERGIC1	15	17	88.2353
FAM160A1	15	17	88.2353
SLC26A6	15	17	88.2353
ACTA1	7	8	87.5
ADAR	7	8	87.5
ADIPOR1	7	8	87.5
ADNP	7	8	87.5
AMOTL2	7	8	87.5
ARF3	7	8	87.5
ARL17B	7	8	87.5
ARL6IP4	7	8	87.5
ARMC5	7	8	87.5
B4GALT4	7	8	87.5
BCL2L11	7	8	87.5
BMPR2	7	8	87.5
BYSL	7	8	87.5
C10orf114	14	16	87.5
C15orf62	7	8	87.5
C18orf8	14	16	87.5
C1orf61	7	8	87.5
C1QBP	7	8	87.5
C3orf17	7	8	87.5
C4orf29	7	8	87.5
C8orf42	7	8	87.5
CLCN2	7	8	87.5
CLTC	14	16	87.5
CNN1	7	8	87.5
CORO2B	7	8	87.5
CPS1-IT1	7	8	87.5
CSMD1	7	8	87.5
CTDP1	7	8	87.5
DAPK3	7	8	87.5
DBX1	7	8	87.5
DLD	7	8	87.5
DPYSL5	14	16	87.5
EIF1B	7	8	87.5
EIF2D	7	8	87.5
EIF6	7	8	87.5
ELF2	7	8	87.5
EMP2	7	8	87.5
ETHE1	7	8	87.5
FAF2	7	8	87.5
FAM160B1	7	8	87.5
FASTK	7	8	87.5
FBXL20	7	8	87.5
FGF8	7	8	87.5
FIS1	7	8	87.5
FOS	7	8	87.5
FOXRED2	7	8	87.5
FZR1	7	8	87.5
G3BP2	7	8	87.5
GHITM	7	8	87.5
GLUL	7	8	87.5
GMPPB	7	8	87.5
GPR84	7	8	87.5
GTF2I	7	8	87.5
HDAC7	7	8	87.5
HLA-E	7	8	87.5
HPCAL1	7	8	87.5
IFITM4P	7	8	87.5
IFT74	7	8	87.5
ILF3	7	8	87.5
INPP5E	7	8	87.5
KIRREL	7	8	87.5
LCTL	7	8	87.5
LOC730227	7	8	87.5
MAP3K8	7	8	87.5
MDFIC	7	8	87.5
MED6	7	8	87.5
MIR1204	7	8	87.5
MIR1265	7	8	87.5
MIR153-1	7	8	87.5
MIR9-1	7	8	87.5
MLN	7	8	87.5
MLXIPL	7	8	87.5
MMS19	7	8	87.5
MSX1	14	16	87.5
MTRNR2L2	7	8	87.5
MYO1F	7	8	87.5
NCBP2	7	8	87.5
NCLN	7	8	87.5
NCR2	7	8	87.5
NDNL2	7	8	87.5
NEDD1	7	8	87.5
NFKBIZ	7	8	87.5
NGLY1	7	8	87.5
NKX2-4	7	8	87.5
NT5DC2	7	8	87.5
OSBP	7	8	87.5
PDLIM7	7	8	87.5
PHF5A	7	8	87.5
POGK	7	8	87.5
PRDX1	7	8	87.5
PRKCZ	7	8	87.5
PRTG	7	8	87.5
PSEN2	7	8	87.5
RCBTB1	7	8	87.5
RNPS1	7	8	87.5
SCGB3A2	7	8	87.5
SF3B4	7	8	87.5
SLTM	7	8	87.5
SNORD52	7	8	87.5
SSBP3	7	8	87.5
STARD4	7	8	87.5
TDGF1	7	8	87.5
TFAP2E	7	8	87.5
TIMM23	7	8	87.5
TKT	7	8	87.5
TLN1	7	8	87.5
TMEM160	7	8	87.5
TMEM209	7	8	87.5
TMEM39A	7	8	87.5
TMEM52	7	8	87.5
TOM1L1	7	8	87.5
TOM1L2	7	8	87.5
TOX	7	8	87.5
TP53BP1	7	8	87.5
TTC39C	14	16	87.5
TUBB	7	8	87.5
UBE2Z	7	8	87.5
USP6NL	7	8	87.5
VASP	7	8	87.5
VPS37D	7	8	87.5
XIRP1	7	8	87.5
ZNF385B	14	16	87.5
ZNF768	7	8	87.5
ALS2	13	15	86.6667
C17orf50	13	15	86.6667
C1orf127	13	15	86.6667
DCPS	13	15	86.6667
F2R	13	15	86.6667
FBXO5	13	15	86.6667
FRS2	13	15	86.6667
HTR1F	13	15	86.6667
JUNB	13	15	86.6667
MASTL	13	15	86.6667
MIR1281	13	15	86.6667
MIR548D2	13	15	86.6667
MIR548T	13	15	86.6667
PRR3	13	15	86.6667
RERE	13	15	86.6667
SFXN2	13	15	86.6667
SMG5	13	15	86.6667
SORBS3	13	15	86.6667
TRPM7	13	15	86.6667
ABCF1	6	7	85.7143
ACTR1B	6	7	85.7143
ADAMTS13	6	7	85.7143
AK8	6	7	85.7143
ALDH1A3	6	7	85.7143
ANKRD13C	6	7	85.7143
ANKS1A	6	7	85.7143
ARAP2	6	7	85.7143
ARHGAP27	12	14	85.7143
ARHGAP44	12	14	85.7143
ARL6IP6	6	7	85.7143
ATP6V0B	12	14	85.7143
ATXN2L	6	7	85.7143
ATXN3	6	7	85.7143
ATXN7L2	6	7	85.7143
BMP3	6	7	85.7143
BTG3	12	14	85.7143
BUD13	6	7	85.7143
C10orf90	6	7	85.7143
C21orf90	6	7	85.7143
C5orf15	6	7	85.7143
CALML4	6	7	85.7143
CAPN11	6	7	85.7143
CAPZA2	6	7	85.7143
CARHSP1	6	7	85.7143
CBLN1	12	14	85.7143
CCDC126	6	7	85.7143
CCDC33	6	7	85.7143
CDH10	6	7	85.7143
CEP250	6	7	85.7143
CHMP1B	6	7	85.7143
CHMP4B	6	7	85.7143
CLIC3	6	7	85.7143
CLN5	12	14	85.7143
COL16A1	6	7	85.7143
CREB5	6	7	85.7143
CRHBP	6	7	85.7143
CRIP2	6	7	85.7143
CYB5D2	12	14	85.7143
DDR1	6	7	85.7143
DEDD2	12	14	85.7143
DKFZP434I0714	12	14	85.7143
DMC1	6	7	85.7143
EIF5A	12	14	85.7143
EPHA7	6	7	85.7143
ESD	6	7	85.7143
FAM45B	6	7	85.7143
FAM46B	6	7	85.7143
FILIP1L	12	14	85.7143
FKBP1B	6	7	85.7143
FOXA2	6	7	85.7143
FYN	12	14	85.7143
GABBR1	6	7	85.7143
GALNT10	6	7	85.7143
GAPDH	6	7	85.7143
GCHFR	6	7	85.7143
GFM2	6	7	85.7143
GGN	6	7	85.7143
GPR50	6	7	85.7143
GPX1	6	7	85.7143
GRSF1	6	7	85.7143
GTF3C3	12	14	85.7143
GYG1	6	7	85.7143
HAAO	6	7	85.7143
HIST1H2AK	6	7	85.7143
HMX3	6	7	85.7143
HSCB	6	7	85.7143
HSPA1A	6	7	85.7143
HYOU1	6	7	85.7143
INTS4	6	7	85.7143
IPO7	6	7	85.7143
IRF3	6	7	85.7143
KCNG1	12	14	85.7143
KCNQ5	6	7	85.7143
LAG3	6	7	85.7143
LMBR1	6	7	85.7143
LOC100240735	6	7	85.7143
LOC339505	6	7	85.7143
LRP5L	6	7	85.7143
MEIS1	6	7	85.7143
MEPE	6	7	85.7143
MGST2	6	7	85.7143
MIR193A	6	7	85.7143
MIR3165	6	7	85.7143
MIR3186	6	7	85.7143
MPPED2	6	7	85.7143
MRPL42	6	7	85.7143
MYL12B	6	7	85.7143
MYPOP	6	7	85.7143
MZF1	6	7	85.7143
NFIB	12	14	85.7143
NHLRC2	12	14	85.7143
NHP2	6	7	85.7143
NIPA2	6	7	85.7143
NOSIP	6	7	85.7143
NPAS4	6	7	85.7143
NPPC	6	7	85.7143
NTN1	6	7	85.7143
PARD6B	6	7	85.7143
PAX2	6	7	85.7143
PGK1	6	7	85.7143
PHLDA3	6	7	85.7143
PMPCB	6	7	85.7143
PNPLA6	6	7	85.7143
POMZP3	6	7	85.7143
PRKRA	12	14	85.7143
PSMD9	12	14	85.7143
PSMF1	6	7	85.7143
PTCD1	6	7	85.7143
PTPLAD2	12	14	85.7143
RARS2	6	7	85.7143
RBM4B	6	7	85.7143
RDH14	6	7	85.7143
RFC1	6	7	85.7143
RNF145	6	7	85.7143
RNPEP	6	7	85.7143
RPF1	6	7	85.7143
RPL22	12	14	85.7143
RPP40	12	14	85.7143
RPS19BP1	6	7	85.7143
RRAGC	6	7	85.7143
RRP1	6	7	85.7143
SEPT_2	12	14	85.7143
SERINC5	6	7	85.7143
SERTAD3	6	7	85.7143
SESN2	6	7	85.7143
SF3B1	6	7	85.7143
SLC12A7	6	7	85.7143
SLC16A9	6	7	85.7143
SLC27A5	6	7	85.7143
SNORA10	12	14	85.7143
SNX12	6	7	85.7143
SPAG4	6	7	85.7143
SPEF1	6	7	85.7143
SPOPL	6	7	85.7143
SPRY4	12	14	85.7143
SRP14	6	7	85.7143
SSC5D	6	7	85.7143
ST8SIA2	6	7	85.7143
STAG1	6	7	85.7143
STMN3	6	7	85.7143
STXBP5	12	14	85.7143
TBL3	6	7	85.7143
THOC7	6	7	85.7143
TMEM170A	12	14	85.7143
TMEM200B	6	7	85.7143
TMEM201	6	7	85.7143
TMEM51	6	7	85.7143
TOMM22	6	7	85.7143
TSG1	6	7	85.7143
TUBB	6	7	85.7143
TULP1	6	7	85.7143
TXNIP	6	7	85.7143
TYRO3	6	7	85.7143
USP45	12	14	85.7143
VPS28	6	7	85.7143
WBSCR22	12	14	85.7143
WDR74	12	14	85.7143
XPOT	6	7	85.7143
ZBTB47	6	7	85.7143
ZC3H13	6	7	85.7143
ZNF185	6	7	85.7143
ZNF274	6	7	85.7143
ZNF829	6	7	85.7143
ZNF91	6	7	85.7143
ZNRF3	6	7	85.7143
MIR620	17	20	85
ABCB6	11	13	84.6154
APOLD1	11	13	84.6154
ARHGEF2	11	13	84.6154
ATP5A1	11	13	84.6154
ATP6AP2	11	13	84.6154
COPS5	11	13	84.6154
CRTAC1	11	13	84.6154
CSNK2A1	11	13	84.6154
DPP9	11	13	84.6154
DPY19L4	11	13	84.6154
ELAVL3	11	13	84.6154
ENO4	11	13	84.6154
EPB49	11	13	84.6154
FLJ13224	11	13	84.6154
FMNL1	11	13	84.6154
GAS7	11	13	84.6154
GNB2L1	11	13	84.6154
GRIK2	11	13	84.6154
HAND2	11	13	84.6154
HIC1	11	13	84.6154
HS3ST6	11	13	84.6154
ITPKB	11	13	84.6154
KANK4	11	13	84.6154
KAT6A	11	13	84.6154
KDM5B	11	13	84.6154
KHDRBS2	11	13	84.6154
LOC100216546	11	13	84.6154
LOC728875	11	13	84.6154
LONRF1	11	13	84.6154
LRRC8D	11	13	84.6154
MAP2K2	11	13	84.6154
MIR196A1	11	13	84.6154
MIR33A	11	13	84.6154
MIRLET7BHG	11	13	84.6154
MSI1	11	13	84.6154
MUS81	11	13	84.6154
NOL6	11	13	84.6154
NSMCE2	11	13	84.6154
OSR2	11	13	84.6154
POU3F3	11	13	84.6154
SCAMP3	11	13	84.6154
SHANK2	11	13	84.6154
SLC35E1	11	13	84.6154
SLC7A7	11	13	84.6154
SPRED2	11	13	84.6154
SRSF9	11	13	84.6154
SUZ12	11	13	84.6154
TBX6	11	13	84.6154
TCEB3	11	13	84.6154
TDP1	11	13	84.6154
TERF1	11	13	84.6154
TGIF1	11	13	84.6154
TMEM66	11	13	84.6154
TPI1	11	13	84.6154
TRIM24	11	13	84.6154
TTF2	11	13	84.6154
VSIG2	11	13	84.6154
WNK1	11	13	84.6154
XPO4	11	13	84.6154
GABARAP	16	19	84.2105
ABCA1	10	12	83.3333
ABCF1	5	6	83.3333
ABCF1	5	6	83.3333
ACTG1	10	12	83.3333
ADRBK2	5	6	83.3333
AGPAT1	10	12	83.3333
AGPAT1	5	6	83.3333
AKAP8L	10	12	83.3333
ALOX5	5	6	83.3333
ANKRD19P	10	12	83.3333
ANP32B	5	6	83.3333
ANXA8L2	5	6	83.3333
AP2M1	5	6	83.3333
AP2S1	10	12	83.3333
ARHGAP19	5	6	83.3333
ARMC4	5	6	83.3333
ATP5E	5	6	83.3333
ATP6V1B2	10	12	83.3333
BCL9	10	12	83.3333
BLOC1S1	5	6	83.3333
C12orf49	5	6	83.3333
C17orf70	10	12	83.3333
C7orf50	10	12	83.3333
C7orf73	10	12	83.3333
CA4	10	12	83.3333
CACNB3	15	18	83.3333
CCDC136	5	6	83.3333
CCDC80	5	6	83.3333
CD164	5	6	83.3333
CD28	5	6	83.3333
CDK18	10	12	83.3333
CDON	10	12	83.3333
CHSY1	15	18	83.3333
CLIC1	5	6	83.3333
CMC1	10	12	83.3333
CNBP	5	6	83.3333
CNOT4	10	12	83.3333
COL8A1	5	6	83.3333
COMMD5	5	6	83.3333
CPNE1	10	12	83.3333
CRBN	5	6	83.3333
CRMP1	5	6	83.3333
CRYZL1	10	12	83.3333
CSPG5	10	12	83.3333
DDX43	5	6	83.3333
DGCR2	10	12	83.3333
DKK3	10	12	83.3333
DLX2	5	6	83.3333
DMRTA2	5	6	83.3333
DTHD1	5	6	83.3333
EHD3	5	6	83.3333
ELAVL1	5	6	83.3333
F3	5	6	83.3333
FAM124B	10	12	83.3333
FAM161A	5	6	83.3333
FAM162B	5	6	83.3333
FAM20B	5	6	83.3333
FBP1	10	12	83.3333
FCGR2A	5	6	83.3333
FERMT2	5	6	83.3333
FEZF1	5	6	83.3333
FICD	5	6	83.3333
FLJ31485	5	6	83.3333
FLJ37505	5	6	83.3333
FLT1	5	6	83.3333
FRAT2	5	6	83.3333
GCAT	5	6	83.3333
GRHL3	10	12	83.3333
GSC	10	12	83.3333
GSK3A	10	12	83.3333
GTF3C2	10	12	83.3333
HDLBP	10	12	83.3333
HES4	5	6	83.3333
HIST1H4A	5	6	83.3333
HIST1H4C	10	12	83.3333
HLA-DPB2	5	6	83.3333
HLA-E	5	6	83.3333
HPDL	5	6	83.3333
HSP90AA1	5	6	83.3333
IPO13	5	6	83.3333
KIAA0020	5	6	83.3333
KIAA1328	5	6	83.3333
KRIT1	10	12	83.3333
LENG1	5	6	83.3333
LHX5	10	12	83.3333
LLGL2	5	6	83.3333
LOC100128554	5	6	83.3333
LOC100506190	10	12	83.3333
LOC441204	5	6	83.3333
LOC728407	10	12	83.3333
LPCAT4	5	6	83.3333
LPHN1	10	12	83.3333
LRCH1	5	6	83.3333
LRGUK	10	12	83.3333
LRP6	10	12	83.3333
LRR1	5	6	83.3333
LSM14A	5	6	83.3333
LSR	5	6	83.3333
LUZP1	5	6	83.3333
MAGEF1	5	6	83.3333
MAN2A1	10	12	83.3333
MAPKAPK2	5	6	83.3333
MARCKSL1	10	12	83.3333
MIR3126	10	12	83.3333
MIR3663	5	6	83.3333
MIR3922	5	6	83.3333
MIR4472-2	5	6	83.3333
MIR4641	10	12	83.3333
MIR4647	10	12	83.3333
MIR4792	5	6	83.3333
MPP2	10	12	83.3333
MRPL38	10	12	83.3333
MRPL49	10	12	83.3333
MSH5	10	12	83.3333
MTOR	5	6	83.3333
MXI1	10	12	83.3333
MYLIP	5	6	83.3333
NDRG1	5	6	83.3333
NDUFA11	10	12	83.3333
NOD1	5	6	83.3333
NOS3	5	6	83.3333
NR1D1	5	6	83.3333
NSD1	10	12	83.3333
NUP205	5	6	83.3333
OTUD6B	10	12	83.3333
PCGF3	10	12	83.3333
PCM1	5	6	83.3333
PDCD2	5	6	83.3333
PDCD4	10	12	83.3333
PDGFRB	5	6	83.3333
PF4	10	12	83.3333
PFKFB3	5	6	83.3333
PLBD2	10	12	83.3333
PLP1	5	6	83.3333
PNPLA8	10	12	83.3333
POLDIP2	10	12	83.3333
PPM1L	5	6	83.3333
PPP1R15A	10	12	83.3333
PPP2CB	10	12	83.3333
PSD2	10	12	83.3333
PSMD4	5	6	83.3333
PTPLB	10	12	83.3333
PUS1	10	12	83.3333
RARRES2	5	6	83.3333
RASSF10	5	6	83.3333
RBM20	5	6	83.3333
RC3H1	10	12	83.3333
REV3L	10	12	83.3333
RNF8	5	6	83.3333
RPL19	10	12	83.3333
RPL23A	10	12	83.3333
RPL37	5	6	83.3333
SCD	5	6	83.3333
SCFD1	5	6	83.3333
SCRIB	10	12	83.3333
SCRT1	5	6	83.3333
SERBP1	10	12	83.3333
SFXN5	10	12	83.3333
SGPP2	10	12	83.3333
SH3GL1P2	5	6	83.3333
SIGIRR	5	6	83.3333
SLC19A2	10	12	83.3333
SLC25A33	10	12	83.3333
SLC38A2	5	6	83.3333
SLC40A1	10	12	83.3333
SMEK2	10	12	83.3333
SMG1	10	12	83.3333
SMTNL2	5	6	83.3333
SMURF2	10	12	83.3333
SP3	5	6	83.3333
SP5	10	12	83.3333
SPNS1	15	18	83.3333
SYF2	5	6	83.3333
SYTL2	5	6	83.3333
TAF6L	5	6	83.3333
TAPBP	5	6	83.3333
TARDBP	10	12	83.3333
TAX1BP3	10	12	83.3333
TBC1D13	5	6	83.3333
TBC1D23	10	12	83.3333
TCEB1	10	12	83.3333
TEAD1	10	12	83.3333
TFAP2A	5	6	83.3333
THAP4	5	6	83.3333
THAP9	10	12	83.3333
TIMM17A	5	6	83.3333
TMPRSS11E	5	6	83.3333
TP53I11	5	6	83.3333
TRAPPC5	5	6	83.3333
TRIM52	5	6	83.3333
TRNP1	5	6	83.3333
TUBA1A	5	6	83.3333
UBA52	5	6	83.3333
UBD	10	12	83.3333
UBE2J2	10	12	83.3333
UNG	10	12	83.3333
UNKL	5	6	83.3333
VAPB	5	6	83.3333
VIPR2	10	12	83.3333
VPS18	10	12	83.3333
WDHD1	5	6	83.3333
WDR12	5	6	83.3333
WDR7	10	12	83.3333
XKR6	10	12	83.3333
ZFYVE16	5	6	83.3333
ZMAT4	10	12	83.3333
ZNF322	10	12	83.3333
ZNF440	5	6	83.3333
ZNF543	10	12	83.3333
ZNF589	5	6	83.3333
ZNF687	5	6	83.3333
ZRSR2	5	6	83.3333
ZSWIM7	10	12	83.3333
MIR4689	14	17	82.3529
SMN1	14	17	82.3529
TBL1XR1	14	17	82.3529
THOC1	14	17	82.3529
VCP	14	17	82.3529
ABHD16A	9	11	81.8182
ACTB	9	11	81.8182
ADRA1D	9	11	81.8182
AGPAT6	9	11	81.8182
AK4	9	11	81.8182
ALPL	9	11	81.8182
ANXA6	9	11	81.8182
APIP	9	11	81.8182
APPL1	9	11	81.8182
BAG3	9	11	81.8182
BEX4	9	11	81.8182
CCT7	9	11	81.8182
CDH13	9	11	81.8182
CHAF1B	18	22	81.8182
CHCHD5	9	11	81.8182
CHPF	9	11	81.8182
CHTF8	9	11	81.8182
CLPTM1L	9	11	81.8182
COL4A2	9	11	81.8182
COX6B1	9	11	81.8182
CRYGN	9	11	81.8182
CXXC5	9	11	81.8182
F2RL1	9	11	81.8182
FKBP10	9	11	81.8182
FLOT1	9	11	81.8182
FRAT1	9	11	81.8182
GATA2	9	11	81.8182
GMEB2	9	11	81.8182
GPR22	9	11	81.8182
GRB2	9	11	81.8182
GSX1	9	11	81.8182
HADHA	9	11	81.8182
HECA	9	11	81.8182
HIPK1	9	11	81.8182
HNRNPF	9	11	81.8182
HSPBAP1	9	11	81.8182
HYDIN	9	11	81.8182
IGFBP4	9	11	81.8182
INPP5B	9	11	81.8182
ISLR2	9	11	81.8182
KDELR2	9	11	81.8182
KIF1B	9	11	81.8182
KSR1	9	11	81.8182
LIN28A	9	11	81.8182
LOC339975	9	11	81.8182
LOC644172	9	11	81.8182
MAD2L1	9	11	81.8182
MAP3K12	9	11	81.8182
MIR3155B	9	11	81.8182
MIR512-2	9	11	81.8182
MSL1	9	11	81.8182
MUTYH	9	11	81.8182
NCAM1	9	11	81.8182
NCOA7	9	11	81.8182
NUP155	9	11	81.8182
OLFM2	9	11	81.8182
ONECUT2	9	11	81.8182
OTP	9	11	81.8182
PACSIN3	9	11	81.8182
PARD3	9	11	81.8182
PDZD2	9	11	81.8182
PEBP4	9	11	81.8182
PEX26	9	11	81.8182
PLAU	9	11	81.8182
PLEKHB2	9	11	81.8182
PRR7	9	11	81.8182
PTPRS	9	11	81.8182
RBBP6	9	11	81.8182
RBM42	9	11	81.8182
RPL34	9	11	81.8182
RPL39	9	11	81.8182
RPS17	9	11	81.8182
SERTAD2	9	11	81.8182
SH2B1	9	11	81.8182
SH3BP2	9	11	81.8182
SLC45A3	9	11	81.8182
SLC6A6	9	11	81.8182
SLFN12L	9	11	81.8182
SLMAP	18	22	81.8182
SMCHD1	9	11	81.8182
SNORA21	9	11	81.8182
SNORA26	9	11	81.8182
SNORD52	9	11	81.8182
SNORD54	9	11	81.8182
SRSF3	9	11	81.8182
STX2	9	11	81.8182
SYCE1L	9	11	81.8182
TMEFF2	9	11	81.8182
TPM4	9	11	81.8182
TRIM46	9	11	81.8182
TSPAN5	9	11	81.8182
UQCRQ	9	11	81.8182
USF1	9	11	81.8182
VCAN	9	11	81.8182
VRK3	9	11	81.8182
WBP4	9	11	81.8182
WDR54	9	11	81.8182
WDYHV1	9	11	81.8182
ZNF568	9	11	81.8182
ZNF7	9	11	81.8182
ZNF816	9	11	81.8182
ATRN	13	16	81.25
DCAKD	13	16	81.25
FHOD1	13	16	81.25
HSPA1A	13	16	81.25
IGDCC4	13	16	81.25
KRR1	13	16	81.25
LOC643714	13	16	81.25
MIR3146	13	16	81.25
NFIA	13	16	81.25
PRUNE2	13	16	81.25
RHBDD2	13	16	81.25
SLC7A5P2	13	16	81.25
STIP1	13	16	81.25
TBKBP1	13	16	81.25
URM1	13	16	81.25
ZBTB38	13	16	81.25
OAZ1	17	21	80.9524
AARS2	4	5	80
AASDH	4	5	80
ACVR1B	8	10	80
ACVR1C	4	5	80
AFF1	4	5	80
AMOTL1	8	10	80
ANP32A	8	10	80
ARCN1	8	10	80
ARID5A	8	10	80
ASB6	8	10	80
ASCC1	12	15	80
ATP5EP2	8	10	80
AXIN2	8	10	80
BAZ1B	8	10	80
C10orf11	8	10	80
C15orf37	12	15	80
C15orf59	4	5	80
C16orf78	8	10	80
C17orf85	8	10	80
C1orf192	8	10	80
C21orf58	8	10	80
C3orf55	8	10	80
C4orf36	4	5	80
C6orf132	4	5	80
C6orf136	8	10	80
C7orf49	4	5	80
CADPS	12	15	80
CDC42BPA	12	15	80
CDH23	8	10	80
CELSR1	8	10	80
CHD9	12	15	80
COPS7B	8	10	80
CORO1C	8	10	80
CPLX1	8	10	80
CRABP2	8	10	80
CRB1	8	10	80
CRCP	4	5	80
CRYBB2P1	8	10	80
CSPP1	8	10	80
CUL1	8	10	80
DAXX	4	5	80
DCTPP1	4	5	80
DDAH1	12	15	80
DDX53	4	5	80
DDX59	8	10	80
DEDD	4	5	80
DHRS3	8	10	80
DHX8	4	5	80
DIRC2	8	10	80
DKFZP686I15217	8	10	80
DLX6-AS1	4	5	80
DOC2B	12	15	80
DOCK3	8	10	80
DPPA2	4	5	80
DRG2	4	5	80
DST	8	10	80
EARS2	4	5	80
EEF1A1	8	10	80
ELL2	8	10	80
ENTPD3-AS1	4	5	80
EPHA6	8	10	80
EZR	4	5	80
FAM3C	4	5	80
FAM57A	8	10	80
FAM69B	8	10	80
FAM83B	8	10	80
FAM86EP	8	10	80
FBXO9	8	10	80
FDXR	4	5	80
FEZ1	4	5	80
FKRP	8	10	80
FLAD1	12	15	80
FLJ46066	8	10	80
FLJ46300	4	5	80
FMNL2	4	5	80
FMR1	4	5	80
FOPNL	8	10	80
FOXC2	12	15	80
FOXF2	8	10	80
FUT1	4	5	80
GAD2	4	5	80
GGA3	12	15	80
GOLGA8B	8	10	80
GPR12	4	5	80
GPR124	4	5	80
GPR139	8	10	80
GRK7	4	5	80
GSX2	8	10	80
GTF2E1	4	5	80
H1F0	8	10	80
HIVEP2	12	15	80
HLA-DPB2	8	10	80
HLA-DPB2	8	10	80
HLX	4	5	80
HNRNPUL1	8	10	80
HOXD12	8	10	80
HSD11B2	12	15	80
HSPA5	8	10	80
IFITM4P	8	10	80
IGSF3	8	10	80
IMPA2	8	10	80
ING2	12	15	80
ITGB5	8	10	80
KDM1A	8	10	80
KDM5D	8	10	80
KDSR	4	5	80
KHK	12	15	80
KIAA1009	4	5	80
KLHL21	12	15	80
KLHL24	12	15	80
LARP4	4	5	80
LBX1	8	10	80
LEPREL2	8	10	80
LOC100129917	4	5	80
LOC202781	8	10	80
LOC283683	8	10	80
LOC340094	4	5	80
LOC340508	8	10	80
LOC440461	12	15	80
LPPR4	12	15	80
LRAT	4	5	80
LRRC37A	12	15	80
LZTS2	8	10	80
MATN2	4	5	80
MED25	4	5	80
MED27	4	5	80
MGC34034	4	5	80
MIOS	8	10	80
MIR135B	8	10	80
MIR183	8	10	80
MIR218-2	8	10	80
MIR23A	8	10	80
MIR4262	4	5	80
MIR4519	4	5	80
MIR603	8	10	80
MIR638	8	10	80
MMP23A	8	10	80
MPP7	8	10	80
MRPS25	8	10	80
MRPS5	4	5	80
MT1E	8	10	80
MYOF	8	10	80
MZT1	4	5	80
N4BP2L2	8	10	80
NBPF16	4	5	80
NCOA6	8	10	80
NCS1	4	5	80
NDUFC2-KCTD14	8	10	80
NFKB2	8	10	80
NFKBIA	12	15	80
NGRN	8	10	80
NHS	8	10	80
NKX2-5	12	15	80
NOP14	8	10	80
NRXN2	8	10	80
NSUN5P2	12	15	80
NUCB1	4	5	80
NUCKS1	12	15	80
OCIAD1	12	15	80
OGT	8	10	80
OPTC	8	10	80
ORC5	4	5	80
PCDH8	4	5	80
PCDHGC5	8	10	80
PDIK1L	4	5	80
PIK3CB	4	5	80
PINX1	4	5	80
PIP5KL1	8	10	80
PLCD1	8	10	80
PLK1	12	15	80
PLXNB1	8	10	80
PM20D2	4	5	80
PNP	12	15	80
POLRMT	12	15	80
POP7	8	10	80
PPP1R16B	8	10	80
PRDM8	4	5	80
PRIM1	4	5	80
PRKAA1	12	15	80
PROCR	8	10	80
PRR14L	8	10	80
PRSS23	4	5	80
PSIP1	8	10	80
PTPN21	8	10	80
PTPN9	8	10	80
RAB22A	8	10	80
RAB3IP	4	5	80
RAB5A	12	15	80
RAN	4	5	80
RAP1GAP	4	5	80
RASGRP2	4	5	80
RC3H2	4	5	80
REXO4	8	10	80
RGMA	8	10	80
RHBDD1	4	5	80
RILP	4	5	80
RND3	12	15	80
RNF11	8	10	80
RNF19B	4	5	80
RPL32	8	10	80
RPL8	8	10	80
RPLP0	8	10	80
RPS26	8	10	80
RRBP1	4	5	80
S100A13	12	15	80
S1PR2	8	10	80
SAP25	8	10	80
SBNO1	4	5	80
SCN5A	4	5	80
SCNN1B	8	10	80
SEPT_7	4	5	80
SERTAD1	8	10	80
SETD4	4	5	80
SFRP2	8	10	80
SFT2D2	8	10	80
SH2D5	4	5	80
SIX1	8	10	80
SLC16A3	8	10	80
SLC38A1	8	10	80
SLC41A1	12	15	80
SLC8A3	4	5	80
SLC9A1	8	10	80
SMPDL3A	4	5	80
SMYD2	4	5	80
SNORD15B	8	10	80
SNUPN	4	5	80
SNURF	4	5	80
SOCS3	8	10	80
SRC	8	10	80
SREK1IP1	4	5	80
SRP72	4	5	80
STK38L	4	5	80
STOML2	8	10	80
STRA6	8	10	80
STX16	4	5	80
STX5	4	5	80
SUPT4H1	4	5	80
TAC4	12	15	80
TACC2	4	5	80
TAF11	4	5	80
TAF8	4	5	80
TBR1	8	10	80
THAP3	8	10	80
TIMM8B	8	10	80
TMEM174	12	15	80
TMEM183B	12	15	80
TMEM74	12	15	80
TMEM9	8	10	80
TMSB10	8	10	80
TNFAIP1	8	10	80
TOMM20L	8	10	80
TOP2A	4	5	80
TOP2B	4	5	80
TOR1A	12	15	80
TRERF1	8	10	80
TRIM71	8	10	80
TRMT1	4	5	80
TSEN2	8	10	80
TUBB	8	10	80
TUBB	4	5	80
TUFT1	8	10	80
UBAP2	4	5	80
UBE2N	8	10	80
UBE2R2	8	10	80
UGCG	12	15	80
UNC5CL	8	10	80
VSX1	8	10	80
VWDE	4	5	80
WDFY1	4	5	80
WDFY3	8	10	80
ZBTB34	8	10	80
ZDHHC16	8	10	80
ZNF302	12	15	80
ZNF385A	8	10	80
ZNF417	8	10	80
ZNF551	8	10	80
ZNF567	4	5	80
ZNF592	8	10	80
ZNF668	8	10	80
ZNF688	8	10	80
AFAP1L2	11	14	78.5714
BRD2	11	14	78.5714
C1GALT1	11	14	78.5714
C2CD4B	11	14	78.5714
C5orf51	11	14	78.5714
CASC3	11	14	78.5714
CD99L2	11	14	78.5714
CDO1	11	14	78.5714
CITED2	11	14	78.5714
CLDN3	11	14	78.5714
CNST	11	14	78.5714
DLX1	11	14	78.5714
ENO1	11	14	78.5714
FARP1	11	14	78.5714
FEN1	11	14	78.5714
FXYD6-FXYD2	11	14	78.5714
GLO1	11	14	78.5714
GMPS	11	14	78.5714
GRM4	11	14	78.5714
GSR	11	14	78.5714
HNRNPA0	11	14	78.5714
KAT6B	11	14	78.5714
KCNK5	11	14	78.5714
LASP1	11	14	78.5714
LEMD2	11	14	78.5714
LHX4	11	14	78.5714
LOC387723	11	14	78.5714
LOC400027	11	14	78.5714
LPIN2	11	14	78.5714
LSM1	11	14	78.5714
MRPS35	11	14	78.5714
OST4	11	14	78.5714
PNN	11	14	78.5714
PPP1R10	11	14	78.5714
PPP1R10	11	14	78.5714
PRC1	11	14	78.5714
PTPRK	11	14	78.5714
RANBP1	11	14	78.5714
RANBP10	11	14	78.5714
RNF216	11	14	78.5714
RPL12	11	14	78.5714
SH3RF1	11	14	78.5714
SOX1	11	14	78.5714
SPAG6	11	14	78.5714
SPHK1	11	14	78.5714
SYDE2	11	14	78.5714
TCEA1	11	14	78.5714
TMEFF1	11	14	78.5714
TMEM132B	11	14	78.5714
TTC32	11	14	78.5714
UBAP1	11	14	78.5714
UGT2A3	11	14	78.5714
USP15	11	14	78.5714
ZNF518B	11	14	78.5714
ZSCAN12	11	14	78.5714
HP1BP3	18	23	78.2609
ABR	7	9	77.7778
ACVR1	7	9	77.7778
AGPAT1	7	9	77.7778
AHDC1	7	9	77.7778
ANKRA2	7	9	77.7778
ANKRD13D	7	9	77.7778
ANKRD20A2	7	9	77.7778
ARHGEF35	7	9	77.7778
ARMC8	7	9	77.7778
ASCL1	7	9	77.7778
ATR	7	9	77.7778
B3GALT4	7	9	77.7778
BHLHA9	14	18	77.7778
BZW1	7	9	77.7778
C11orf48	7	9	77.7778
C11orf58	7	9	77.7778
C6orf120	7	9	77.7778
CALM2	7	9	77.7778
CALR	7	9	77.7778
CARS2	7	9	77.7778
CBLB	14	18	77.7778
CBX7	7	9	77.7778
CCT8	7	9	77.7778
CLIC1	7	9	77.7778
COPS7A	7	9	77.7778
COX16	7	9	77.7778
CYR61	7	9	77.7778
DCBLD2	7	9	77.7778
DDR1	7	9	77.7778
DICER1	7	9	77.7778
DPP4	7	9	77.7778
DSC2	7	9	77.7778
EDEM3	7	9	77.7778
EGLN1	7	9	77.7778
EIF1AX	7	9	77.7778
ELK4	7	9	77.7778
ELOVL6	7	9	77.7778
EN1	7	9	77.7778
ENTPD8	7	9	77.7778
ERGIC2	7	9	77.7778
ESRP2	7	9	77.7778
EXO1	7	9	77.7778
FAM129A	7	9	77.7778
FAM171A2	7	9	77.7778
FAM173A	7	9	77.7778
FGFR1OP	7	9	77.7778
FLNC	7	9	77.7778
FLOT1	7	9	77.7778
FOXH1	14	18	77.7778
FZD2	7	9	77.7778
GAP43	7	9	77.7778
GC	7	9	77.7778
GCC2	7	9	77.7778
GFOD1	7	9	77.7778
GLDC	7	9	77.7778
GPR125	7	9	77.7778
GPR68	7	9	77.7778
GZF1	7	9	77.7778
HIST1H4K	7	9	77.7778
HIST2H2AA4	7	9	77.7778
HMGN1	7	9	77.7778
HSPA1B	7	9	77.7778
HSPA1B	7	9	77.7778
HSPA9	7	9	77.7778
HSPB1	7	9	77.7778
IGDCC3	7	9	77.7778
ITFG1	7	9	77.7778
KCNN3	7	9	77.7778
KIAA1958	7	9	77.7778
KLF12	7	9	77.7778
KLHDC2	7	9	77.7778
KPNB1	7	9	77.7778
LCOR	7	9	77.7778
LHPP	7	9	77.7778
LOC254128	7	9	77.7778
LOC283731	7	9	77.7778
LOC388906	7	9	77.7778
LOC401242	7	9	77.7778
LRRC41	7	9	77.7778
LYRM2	7	9	77.7778
MBTPS1	7	9	77.7778
MCOLN3	7	9	77.7778
METTL18	7	9	77.7778
MIR101-1	7	9	77.7778
MIR1243	7	9	77.7778
MIR4316	7	9	77.7778
MIR551B	7	9	77.7778
MLL4	7	9	77.7778
MPND	7	9	77.7778
MYO3B	7	9	77.7778
MYO5A	7	9	77.7778
MYO5B	7	9	77.7778
NCDN	7	9	77.7778
NDFIP1	7	9	77.7778
NFATC1	7	9	77.7778
NFYA	7	9	77.7778
NLE1	7	9	77.7778
OBSL1	7	9	77.7778
PCOLCE2	7	9	77.7778
PHF12	7	9	77.7778
PHOX2B	7	9	77.7778
PLEKHF1	7	9	77.7778
POU4F2	7	9	77.7778
PPIL4	7	9	77.7778
PRKCDBP	7	9	77.7778
PRMT2	7	9	77.7778
PSEN1	7	9	77.7778
PSMG1	14	18	77.7778
PTBP1	7	9	77.7778
PTMS	7	9	77.7778
PTPMT1	7	9	77.7778
RAB18	7	9	77.7778
RAD1	7	9	77.7778
RAI1	7	9	77.7778
RASA3	7	9	77.7778
RASD1	7	9	77.7778
RPL35	7	9	77.7778
RPL9	7	9	77.7778
RRP7B	7	9	77.7778
RTN3	7	9	77.7778
RUFY2	7	9	77.7778
SART3	7	9	77.7778
SCAND1	7	9	77.7778
SEC11A	7	9	77.7778
SLC1A5	7	9	77.7778
SLC30A9	7	9	77.7778
SLC33A1	7	9	77.7778
SMARCA1	7	9	77.7778
SMARCA4	7	9	77.7778
SNX31	7	9	77.7778
STX3	7	9	77.7778
STYX	7	9	77.7778
SV2A	7	9	77.7778
TAF15	7	9	77.7778
TAF1D	7	9	77.7778
TBC1D16	7	9	77.7778
THOP1	14	18	77.7778
TIA1	7	9	77.7778
TIFAB	14	18	77.7778
TMEM167B	7	9	77.7778
TMEM189-UBE2V1	7	9	77.7778
TMEM33	7	9	77.7778
TMEM8B	7	9	77.7778
TOMM34	7	9	77.7778
TRA2A	7	9	77.7778
TRAPPC6B	7	9	77.7778
TTC26	7	9	77.7778
TTC33	7	9	77.7778
TUBB	7	9	77.7778
TXNDC11	7	9	77.7778
UBAC2	7	9	77.7778
UBR5	7	9	77.7778
UBXN7	7	9	77.7778
USO1	7	9	77.7778
USP1	14	18	77.7778
USP28	7	9	77.7778
VAT1	7	9	77.7778
VPS35	7	9	77.7778
WASF2	7	9	77.7778
ZFHX3	7	9	77.7778
ZIK1	7	9	77.7778
ZNF134	7	9	77.7778
ZNF416	7	9	77.7778
ZNF608	7	9	77.7778
ZNF646	7	9	77.7778
ZNF689	7	9	77.7778
ZNHIT2	7	9	77.7778
ABHD3	10	13	76.9231
AFF4	10	13	76.9231
AMZ2	10	13	76.9231
ASAP1	10	13	76.9231
ATXN7L1	10	13	76.9231
BACH1	10	13	76.9231
BRSK1	10	13	76.9231
BUB1B	10	13	76.9231
C16orf58	10	13	76.9231
CACNB1	10	13	76.9231
CALB2	10	13	76.9231
CBL	10	13	76.9231
CDC34	10	13	76.9231
CDK20	10	13	76.9231
CLIC1	10	13	76.9231
CLTCL1	10	13	76.9231
CRTC2	10	13	76.9231
CTAGE1	10	13	76.9231
CTSZ	10	13	76.9231
CWC25	10	13	76.9231
DMTF1	10	13	76.9231
EBF3	10	13	76.9231
EPN2	10	13	76.9231
FAM72B	10	13	76.9231
FHDC1	10	13	76.9231
FOXL2	10	13	76.9231
GADD45B	10	13	76.9231
GBX1	10	13	76.9231
GTF2F1	10	13	76.9231
HIST1H3J	10	13	76.9231
HIST1H4E	10	13	76.9231
HNRNPH1	10	13	76.9231
KDM2B	10	13	76.9231
KRT42P	10	13	76.9231
LATS1	10	13	76.9231
LSAMP	10	13	76.9231
MAP3K6	10	13	76.9231
MIR4255	10	13	76.9231
MKNK2	10	13	76.9231
MSH6	10	13	76.9231
NFYC	10	13	76.9231
NIF3L1	10	13	76.9231
NR2F1	10	13	76.9231
OTUD3	10	13	76.9231
PEF1	10	13	76.9231
PILRA	10	13	76.9231
PLA2G7	10	13	76.9231
PMS2CL	10	13	76.9231
PPFIA3	10	13	76.9231
PRPF3	10	13	76.9231
RAB13	10	13	76.9231
RAB7A	10	13	76.9231
RCOR3	10	13	76.9231
RDX	10	13	76.9231
RNF20	10	13	76.9231
ROR1	10	13	76.9231
RPL10A	10	13	76.9231
RPS27L	10	13	76.9231
RUFY4	10	13	76.9231
SERPINE3	10	13	76.9231
SLC12A2	10	13	76.9231
SLC2A4	10	13	76.9231
SLK	10	13	76.9231
SOX17	10	13	76.9231
SOX3	10	13	76.9231
SYN3	10	13	76.9231
TMEM30A	10	13	76.9231
TRIM8	10	13	76.9231
TSPAN17	10	13	76.9231
UTY	10	13	76.9231
WASH2P	10	13	76.9231
WTIP	10	13	76.9231
YWHAG	10	13	76.9231
ZFHX2	10	13	76.9231
ZNF587	10	13	76.9231
ADHFE1	13	17	76.4706
ADRA2B	13	17	76.4706
BTF3	13	17	76.4706
CDC14B	13	17	76.4706
[truncated: 15,729 more rows]

## Sheet: Predictions (E+P) - mESCs
Gene name (Negative gene)	Number of times predicted as positive	Number of times selected in the model	Incorrect prediction rate*					Genes that are common between mice and human
0610009B22Rik	22	22	100					ABHD13
0610009L18Rik	16	16	100		* Genes with a prediction rate that is larger than 90% are considered to be putative pluripotency gene			ACO2
0610039K10Rik	19	19	100					ACTR8
1110002L01Rik	20	20	100					AEN
1110046J04Rik	21	21	100					AGPAT1
1190002F15Rik	15	15	100					ALG3
1190007I07Rik	22	22	100					ANKRD37
1200014J11Rik	17	17	100					APH1A
1300002E11Rik	19	19	100					ARF6
1500011K16Rik	17	17	100					ATP5J
1600002H07Rik	15	15	100					AVL9
1700008J07Rik	26	26	100					AZIN1
1700020I14Rik	14	14	100					BAHCC1
1700034F02Rik	21	21	100					BAIAP2
1700034H15Rik	20	20	100					BAZ2A
1700037H04Rik	16	16	100					BCL7B
1700052K11Rik	26	26	100					BRWD1
1700061G19Rik	19	19	100					BTG2
1700096K18Rik	27	27	100					CAPNS1
1810026B05Rik	22	22	100					CAPRIN1
1810055G02Rik	10	10	100					CAPRIN2
1810058I24Rik	25	25	100					CASP3
2210018M11Rik	14	14	100					CASP8AP2
2310035C23Rik	19	19	100					CC2D1B
2310057M21Rik	19	19	100					CCNT1
2310061I04Rik	27	27	100					CCT4
2310068J16Rik	24	24	100					CDC16
2410002F23Rik	20	20	100					CDC37L1
2410004N09Rik	22	22	100					CDK2AP1
2410127L17Rik	18	18	100					CECR5
2610028E06Rik	23	23	100					CFL1
2610507B11Rik	22	22	100					CISD2
2700050L05Rik	25	25	100					CLIC1
2700094K13Rik	18	18	100					CLN6
2700099C18Rik	18	18	100					CRB2
2810008D09Rik	19	19	100					CSNK1D
2810403A07Rik	19	19	100					DEGS1
2810407C02Rik	19	19	100					DHX30
2900060B14Rik	10	10	100					DLL1
3010026O09Rik	19	19	100					DNLZ
3230401D17Rik	17	17	100					DPP3
4632434I11Rik	26	26	100					DSCR3
4833439L19Rik	25	25	100					DUT
4930429B21Rik	23	23	100					E2F3
4930461G14Rik	23	23	100					ECI1
4930528A17Rik	18	18	100					EEF1D
4931406C07Rik	24	24	100					EEF1E1
4933421I07Rik	21	21	100					EFTUD2
4933436C20Rik	16	16	100					EIF1AD
4933439C10Rik	14	14	100					EIF3G
5031425E22Rik	24	24	100					EIF4A2
5430416N02Rik	23	23	100					ELL
5730559C18Rik	19	19	100					EMD
5830415F09Rik	20	20	100					ERRFI1
5830417I10Rik	23	23	100					ETV5
6720401G13Rik	20	20	100					F11R
8430410A17Rik	17	17	100					FASN
9030025P20Rik	22	22	100					FIZ1
9330151L19Rik	18	18	100					FLI1
9430008C03Rik	20	20	100					FUS
9430015G10Rik	17	17	100					GCLC
9530036O11Rik	26	26	100					GEMIN7
A230046K03Rik	26	26	100					GFER
A630066F11Rik	24	24	100					GIPC1
Aaas	15	15	100					GUF1
Aars2	17	17	100					H2AFV
Abcc4	23	23	100					HERPUD1
Abcd3	25	25	100					HIPK3
Abce1	26	26	100					HNRNPAB
Abcf1	23	23	100					HNRNPR
Abhd11	13	13	100					HNRPDL
Abhd13	19	19	100					HSF1
Abhd14a	15	15	100					HSPA14
Abr	18	18	100					HSPD1
Acadm	25	25	100					ID3
Aco1	20	20	100					IER5L
Aco2	10	10	100					JUND
Acp2	12	12	100					LIG3
Actl6a	21	21	100					LMX1B
Actr5	15	15	100					LPCAT1
Actr8	14	14	100					LRPAP1
Adam17	24	24	100					LUC7L
Adamtsl4	24	24	100					MAPK1IP1L
Adat1	22	22	100					MCL1
Add1	18	18	100					MCM2
Adh5	20	20	100					MEX3A
Adipor1	13	13	100					MGEA5
Adprh	23	23	100					MIB2
Adrb3	28	28	100					MIDN
Adrbk1	14	14	100					MIR92B
Adrm1	15	15	100					MLF1IP
Adsl	23	23	100					NDUFA4L2
Aen	20	20	100					NDUFS6
Aff4	16	16	100					NFATC3
Afg3l1	17	17	100					NKX2-3
Afmid	27	27	100					NOB1
Agpat3	19	19	100					NONO
Agpat6	20	20	100					NR2E1
Agtrap	17	17	100					NRAS
Ahcy	18	18	100					NSUN2
AI462493	21	21	100					NUP54
AI854517	15	15	100					NUP88
Aimp2	21	21	100					ORC1
Ak1	18	18	100					PAN2
Akap1	23	23	100					PANK4
Akap8	16	16	100					PATZ1
Akap8l	17	17	100					PAX6
Aktip	17	17	100					PDF
Alad	14	14	100					PDIA3
Aldh4a1	18	18	100					PER1
Alkbh1	17	17	100					PFAS
Alkbh5	14	14	100					PGRMC1
Alx3	19	19	100					PIF1
Amdhd2	15	15	100					PIGM
Ammecr1l	20	20	100					PIK3IP1
Amotl2	24	24	100					PNPT1
Angptl4	22	22	100					PNRC2
Ankhd1	23	23	100					POLG
Ankle2	11	11	100					POLI
Ankrd13c	16	16	100					POLR1B
Ankrd28	20	20	100					PPP1R15B
Anln	26	26	100					PPP2R4
Anp32a	24	24	100					PPP6R1
Anp32b	15	15	100					PRR3
Anp32e	27	27	100					PSMD1
Ap2b1	16	16	100					PSME3
Ap3b1	22	22	100					PTAR1
Ap3m1	24	24	100					RABAC1
Apbb3	22	22	100					RBM33
Apoe	25	25	100					RBM39
Aprt	18	18	100					RBM4
Arc	17	17	100					RGL2
Arcn1	24	24	100					RHEB
Arf1	23	23	100					RLIM
Arf3	26	26	100					RNF139
Arglu1	15	15	100					RPL35A
Arhgap39	18	18	100					RPL6
Arhgdia	23	23	100					RPS9
Arhgef2	18	18	100					RQCD1
Arhgef4	21	21	100					RSRC2
Arid2	20	20	100					SEC13
Arih1	17	17	100					SEC61A1
Arih2	24	24	100					SEMA4C
Arl2	22	22	100					SETD1A
Arl4c	20	20	100					SETX
Arl4d	21	21	100					SHB
Arl6ip1	19	19	100					SIX6
Armc6	13	13	100					SLC39A1
Armc8	13	13	100					SLC7A5
Arpc4	20	20	100					SNRNP70
Arpc5l	22	22	100					SNX18
Arrdc3	18	18	100					SPINT2
Arvcf	11	11	100					SQLE
Asb16	15	15	100					SRF
Asf1a	24	24	100					SRSF4
Aspm	19	19	100					SSBP4
Aspscr1	19	19	100					TCFL5
Asxl1	26	26	100					TM9SF2
Asxl2	15	15	100					TMCO6
Atad3a	25	25	100					TMEM132E
Atf1	15	15	100					TMEM165
Atf6	18	18	100					TNPO3
Atg14	15	15	100					TOB2
Atg4d	18	18	100					TRAP1
Atg9b	13	13	100					TSPAN4
Atp1b1	28	28	100					TXNDC12
Atp2a2	14	14	100					TYSND1
Atp5c1	19	19	100					U2AF1
Atp5e	25	25	100					UBE2B
Atp5j	19	19	100					UBXN4
Atp5k	24	24	100					USP22
Atp5l	12	12	100					USP39
Atp6v0a2	21	21	100					VCL
Atp6v0e	18	18	100					WWC2
Atpif1	20	20	100					YTHDC1
Atrip	12	12	100					YWHAZ
Atxn10	21	21	100					ZBTB1
Atxn2l	13	13	100					ZBTB45
Atxn7l2	13	13	100					ZC3H4
Atxn7l3	33	33	100					ZCCHC3
Aurkaip1	15	15	100
AV051173	20	20	100
Avl9	16	16	100
Avpi1	27	27	100
Azin1	20	20	100
B230219D22Rik	24	24	100
B3gnt7	21	21	100
B4galnt4	16	16	100
B4galt3	15	15	100
B930059L03Rik	20	20	100
Bace1	16	16	100
Bag1	14	14	100
Bag6	21	21	100
Bahcc1	20	20	100
Baiap2	13	13	100
Banp	17	17	100
Baz1a	8	8	100
Baz1b	25	25	100
Baz2a	14	14	100
BB283400	19	19	100
Bbc3	15	15	100
BC003331	18	18	100
BC005537	19	19	100
BC026590	17	17	100
BC031181	17	17	100
BC053749	17	17	100
Bcar1	13	13	100
Bcas3	23	23	100
Bcat2	25	25	100
Bcl10	26	26	100
Bcl2l11	26	26	100
Bclaf1	17	17	100
Bend4	20	20	100
Bet1l	26	26	100
Birc5	14	14	100
Blm	16	16	100
Bmpr1a	23	23	100
Bnip1	14	14	100
Bola1	20	20	100
Bptf	21	21	100
Brd1	20	20	100
Brd2	16	16	100
Brd3	16	16	100
Brd7	26	26	100
Brf1	19	19	100
Brip1	15	15	100
Brpf1	20	20	100
Brwd1	29	29	100
Bsg	21	21	100
Bst2	20	20	100
Btaf1	23	23	100
Btbd10	33	33	100
Btbd19	26	26	100
Btf3	17	17	100
Btf3l4	19	19	100
C030039L03Rik	18	18	100
C87436	23	23	100
Cab39	24	24	100
Cabin1	18	18	100
Cachd1	12	12	100
Cacnb3	14	14	100
Cacybp	18	18	100
Cad	22	22	100
Calcoco1	21	21	100
Calm2	22	22	100
Calr	19	19	100
Camk2n2	24	24	100
Cand1	21	21	100
Cant1	19	19	100
Canx	15	15	100
Cap1	21	21	100
Caprin1	23	23	100
Caprin2	20	20	100
Capzb	15	15	100
Cbfa2t2	18	18	100
Cbfb	18	18	100
Cbl	25	25	100
Cbll1	14	14	100
Cbx5	14	14	100
Cc2d1b	14	14	100
Ccdc117	13	13	100
Ccdc43	19	19	100
Ccdc59	27	27	100
Ccdc77	13	13	100
Ccdc8	16	16	100
Ccdc84	18	18	100
Ccdc86	32	32	100
Ccdc88a	20	20	100
Ccdc88c	22	22	100
Ccna2	24	24	100
Ccnb1	19	19	100
Ccnd2	17	17	100
Ccne1	18	18	100
Ccnf	20	20	100
Ccng1	20	20	100
Ccnl2	23	23	100
Ccno	14	14	100
Ccnt1	20	20	100
Cct3	20	20	100
Cct4	18	18	100
Cct5	21	21	100
Cct8	21	21	100
Cd164	23	23	100
Cd276	19	19	100
Cd2bp2	17	17	100
Cdc14a	17	17	100
Cdc20	26	26	100
Cdc25a	20	20	100
Cdc27	16	16	100
Cdc34	24	24	100
Cdca5	24	24	100
Cdh3	24	24	100
Cdk12	17	17	100
Cdk16	16	16	100
Cdk18	15	15	100
Cdk19	12	12	100
Cdk2	23	23	100
Cdk2ap1	19	19	100
Cdk7	24	24	100
Cdkl3	15	15	100
Cdkn1b	24	24	100
Cdkn2a	21	21	100
Cdkn2c	22	22	100
Cds1	17	17	100
Cdt1	30	30	100
Cdv3	18	18	100
Cecr5	17	17	100
Cenpc1	16	16	100
Cenpf	15	15	100
Cenpm	18	18	100
Cenpo	15	15	100
Cenpt	21	21	100
Cep110	14	14	100
Cep120	18	18	100
Cep57	23	23	100
Cep70	18	18	100
Chchd4	17	17	100
Chd1	18	18	100
Chd8	18	18	100
Cherp	17	17	100
Chka	19	19	100
Chmp4c	28	28	100
Chn1	24	24	100
Chtf8	18	18	100
Chuk	20	20	100
Ciapin1	25	25	100
Cib1	16	16	100
Cic	12	12	100
Cirbp	23	23	100
Cisd2	22	22	100
Cisd3	27	27	100
Cited2	14	14	100
Ckap5	30	30	100
Clasp2	13	13	100
Clcn3	19	19	100
Cldn14	18	18	100
Cldn4	13	13	100
Clic1	17	17	100
Clk1	17	17	100
Clk2	21	21	100
Clk4	22	22	100
Cln6	21	21	100
Clptm1	15	15	100
Clspn	18	18	100
Clta	25	25	100
Cltc	19	19	100
Cnbp	16	16	100
Cnih	18	18	100
Cnih4	31	31	100
Cnot2	13	13	100
Cnot6	20	20	100
Cnot8	28	28	100
Cntrob	23	23	100
Coasy	15	15	100
Coil	21	21	100
Col4a3bp	16	16	100
Commd1	18	18	100
Comtd1	21	21	100
Cops2	17	17	100
Cops3	25	25	100
Cox18	15	15	100
Cox5a	17	17	100
Crb2	20	20	100
Crebzf	14	14	100
Crkl	18	18	100
Crtap	16	16	100
Cryzl1	21	21	100
Cs	13	13	100
Csde1	25	25	100
Csnk1a1	15	15	100
Csnk1d	26	26	100
Csnk2a1	19	19	100
Csnk2a2	20	20	100
Csrnp1	23	23	100
Cstf2t	13	13	100
Ctbp2	19	19	100
Ctdp1	13	13	100
Ctdsp1	18	18	100
Ctdsp2	18	18	100
Ctnna1	14	14	100
Ctps	20	20	100
Ctsl	18	18	100
Cttn	18	18	100
Cul1	16	16	100
Cul2	15	15	100
Cuta	17	17	100
Cxcr4	19	19	100
Cxxc5	18	18	100
Cyb5b	17	17	100
Cyc1	13	13	100
Cyfip1	15	15	100
D030056L22Rik	21	21	100
D10Wsu102e	19	19	100
D14Abb1e	19	19	100
D2hgdh	15	15	100
D4Wsu53e	25	25	100
D930048N14Rik	17	17	100
Dap3	20	20	100
Daxx	19	19	100
Dbf4	14	14	100
Dbi	17	17	100
Dbnl	22	22	100
Dbp	19	19	100
Dbx1	9	9	100
Dcaf5	15	15	100
Dcaf6	19	19	100
Dcaf7	19	19	100
Dcakd	16	16	100
Dck	14	14	100
Dclre1a	26	26	100
Dctpp1	19	19	100
Dcun1d5	20	20	100
Dda1	17	17	100
Ddb1	25	25	100
Ddhd2	19	19	100
Ddi2	23	23	100
Ddx1	19	19	100
Ddx20	17	17	100
Ddx27	23	23	100
Ddx39b	18	18	100
Ddx3x	19	19	100
Ddx42	29	29	100
Ddx5	23	23	100
Ddx50	17	17	100
Ddx6	18	18	100
Dedd	28	28	100
Def8	20	20	100
Degs1	15	15	100
Dek	16	16	100
Dennd4b	27	27	100
Denr	12	12	100
Depdc5	25	25	100
Dguok	19	19	100
Dhps	24	24	100
Dhx16	13	13	100
Dhx30	19	19	100
Dhx9	13	13	100
Dido1	19	19	100
Dimt1	14	14	100
Dkc1	18	18	100
Dlat	22	22	100
Dleu2	23	23	100
Dll4	19	19	100
Dlst	16	16	100
Dlx1	21	21	100
Dlx3	18	18	100
Dmrt3	22	22	100
Dmrta2	9	9	100
Dmtf1	17	17	100
Dmxl1	17	17	100
Dnaja3	23	23	100
Dnajc21	27	27	100
Dnajc27	19	19	100
Dnajc30	17	17	100
Dnajc6	20	20	100
Dnajc7	35	35	100
Dnase2a	13	13	100
Dnlz	15	15	100
Dnmt3b	15	15	100
Dnpep	18	18	100
Dnttip2	20	20	100
Dock6	14	14	100
Dpp3	16	16	100
Dpp7	20	20	100
Dpp8	25	25	100
Dpp9	16	16	100
Dppa3	13	13	100
Dpy30	16	16	100
Drg1	15	15	100
Drg2	17	17	100
Drosha	16	16	100
Dse	13	13	100
Dtl	19	19	100
Dusp11	23	23	100
Dusp19	14	14	100
Dusp5	30	30	100
Dut	19	19	100
Dvl2	15	15	100
Dvl3	30	30	100
Dync1h1	24	24	100
Dynlrb1	25	25	100
Dyrk3	11	11	100
Dzip3	13	13	100
E130012A19Rik	18	18	100
E130102H24Rik	21	21	100
E2f1	21	21	100
E2f3	20	20	100
E2f4	17	17	100
E2f7	15	15	100
E2f8	28	28	100
Eapp	30	30	100
Ece2	21	21	100
Ect2	15	15	100
Eef1b2	10	10	100
Eef1d	13	13	100
Eef1e1	15	15	100
Eef1g	21	21	100
Eef2	22	22	100
Efcab2	13	13	100
Efs	16	16	100
Eftud2	24	24	100
Egln1	19	19	100
Egln2	20	20	100
Ei24	22	22	100
Eif2d	22	22	100
Eif2s1	24	24	100
Eif3b	18	18	100
Eif3c	23	23	100
Eif3d	20	20	100
Eif3k	19	19	100
Eif4a2	18	18	100
Eif4b	23	23	100
Eif4e2	21	21	100
Eif4ebp2	20	20	100
Eif4g1	20	20	100
Eif4h	18	18	100
Eif5	24	24	100
Eif5b	28	28	100
Elac2	15	15	100
Elavl1	19	19	100
Elk4	20	20	100
Ell	15	15	100
Emb	19	19	100
Emg1	20	20	100
En2	24	24	100
Enoph1	13	13	100
Eomes	19	19	100
Epb4.1l2	23	23	100
Epb4.9	21	21	100
Epc1	21	21	100
Epha2	28	28	100
Epn1	25	25	100
Eprs	22	22	100
Eps15l1	18	18	100
Ercc3	23	23	100
Erf	17	17	100
Erh	22	22	100
Ermp1	21	21	100
Erp29	22	22	100
Errfi1	16	16	100
Esco2	16	16	100
Esrp2	19	19	100
Etnk1	20	20	100
Etohd2	23	23	100
Exd2	17	17	100
Exosc1	18	18	100
Exosc4	21	21	100
Exosc5	17	17	100
Exosc8	17	17	100
F11r	21	21	100
Fabp3	17	17	100
Fads2	15	15	100
Fahd1	25	25	100
Fam120c	13	13	100
Fam134b	21	21	100
Fam13b	19	19	100
Fam160b1	19	19	100
Fam168b	13	13	100
Fam169a	14	14	100
Fam175b	21	21	100
Fam179b	17	17	100
Fam53a	23	23	100
Fam60a	20	20	100
Fam64a	17	17	100
Fam65a	17	17	100
Fam83d	21	21	100
Fancf	19	19	100
Fanci	18	18	100
Fasn	16	16	100
Fastk	18	18	100
Fat1	14	14	100
Fblim1	22	22	100
Fbrsl1	30	30	100
Fbxl15	20	20	100
Fbxl19	24	24	100
Fbxl20	28	28	100
Fbxl22	18	18	100
Fbxl3	18	18	100
Fbxl6	27	27	100
Fbxo11	17	17	100
Fbxo7	29	29	100
Fbxw2	14	14	100
Fdx1l	31	31	100
Fem1c	16	16	100
Fgfr1op	19	19	100
Fgfr2	23	23	100
Fgfr3	16	16	100
Fhdc1	19	19	100
Fignl1	21	21	100
Fkbp1a	15	15	100
Fkbp2	15	15	100
Fkbp3	19	19	100
Fkbp4	24	24	100
Fkbp9	19	19	100
Fn1	22	22	100
Fnbp4	17	17	100
Foxa1	20	20	100
Foxd1	23	23	100
Foxd4	9	9	100
Foxf2	25	25	100
Foxh1	19	19	100
Foxk2	25	25	100
Frat1	20	20	100
Frat2	21	21	100
Fth1	24	24	100
Ftl1	19	19	100
Fus	12	12	100
Fxyd6	23	23	100
Fzd5	24	24	100
G2e3	17	17	100
G3bp1	20	20	100
G3bp2	23	23	100
G730013B05Rik	18	18	100
Gabbr1	14	14	100
Gabpb2	19	19	100
Gadd45gip1	22	22	100
Ganab	16	16	100
Gapdh	21	21	100
Gars	23	23	100
Gart	25	25	100
Gata4	23	23	100
Gatad2a	20	20	100
Gatsl3	18	18	100
Gclm	18	18	100
Gcn1l1	14	14	100
Gcsh	25	25	100
Gemin6	24	24	100
Gemin7	13	13	100
Gfpt1	10	10	100
Gfra2	25	25	100
Gga1	13	13	100
Gga2	19	19	100
Ggnbp1	16	16	100
Ggnbp2	22	22	100
Gigyf1	16	16	100
Gjb3	14	14	100
Glipr2	18	18	100
Glo1	19	19	100
Gls	14	14	100
Glud1	23	23	100
Glul	22	22	100
Gm10778	22	22	100
Gm11627	14	14	100
Gm13011	15	15	100
Gm15772	22	22	100
Gm16515	19	19	100
Gm3417	17	17	100
Gm4371	19	19	100
Gm5643	20	20	100
Gm6793	16	16	100
Gm7102	20	20	100
Gm7325	31	31	100
Gm7367	16	16	100
Gm9846	16	16	100
Gm9855	26	26	100
Gmfb	18	18	100
Gnai2	20	20	100
Gnai3	19	19	100
Gnas	21	21	100
Gnb2	18	18	100
Gnl3l	15	15	100
Gnpat	22	22	100
Golga3	25	25	100
Gon4l	24	24	100
Gorasp1	13	13	100
Gorasp2	19	19	100
Gpbp1l1	19	19	100
Gpi1	15	15	100
Gpn1	21	21	100
Gpn2	23	23	100
Gpn3	12	12	100
Gpr107	19	19	100
Gprasp2	15	15	100
Gprc5c	26	26	100
Gpx1	17	17	100
Gramd1b	19	19	100
Grhpr	22	22	100
Grid1	23	23	100
Grin1	21	21	100
Grlf1	19	19	100
Grm8	21	21	100
Grrp1	21	21	100
Grsf1	18	18	100
Gsk3a	11	11	100
Gsx2	14	14	100
Gt(ROSA)26Sor	15	15	100
Gtf2a1	18	18	100
Gtf2a2	24	24	100
Gtf2b	14	14	100
Gtf2e2	24	24	100
Gtf2i	19	19	100
Gtf2ird2	19	19	100
Gtf3c1	20	20	100
Gtf3c2	18	18	100
Gtf3c3	27	27	100
Gtl3	16	16	100
Gtpbp10	15	15	100
Gtpbp3	28	28	100
Gtpbp4	16	16	100
Gtpbp6	24	24	100
Gzf1	29	29	100
H13	14	14	100
H2-M5	29	29	100
H2afv	22	22	100
H2afx	18	18	100
H3f3a	20	20	100
H3f3b	19	19	100
Hat1	27	27	100
Haus1	22	22	100
Haus4	21	21	100
Hdac6	19	19	100
Hdgf	26	26	100
Hdlbp	18	18	100
Heatr2	22	22	100
Helb	17	17	100
Hells	18	18	100
Herpud1	22	22	100
Herpud2	29	29	100
Hes1	25	25	100
Hhex	22	22	100
Hiat1	25	25	100
Higd1a	12	12	100
Hint1	21	21	100
Hist1h1b	18	18	100
Hist1h1c	16	16	100
Hist1h1d	19	19	100
Hist1h4a	23	23	100
Hist1h4i	19	19	100
Hist2h2bb	15	15	100
Hist3h2a	17	17	100
Hlx	15	15	100
Hmbs	28	28	100
Hmga1-rs1	25	25	100
Hmgb1	18	18	100
Hmgb2	13	13	100
Hmgn2	19	19	100
Hmgxb3	18	18	100
Hn1	18	18	100
Hnrnpa2b1	27	27	100
Hnrnpab	22	22	100
Hnrnpc	21	21	100
Hnrnpd	16	16	100
Hnrnpf	16	16	100
Hnrnph1	25	25	100
Hnrnph3	21	21	100
Hnrnpl	21	21	100
Hnrnpm	21	21	100
Hnrnpr	13	13	100
Hnrnpul2	17	17	100
Hnrpdl	12	12	100
Homer1	22	22	100
Hook2	28	28	100
Hoxb13	21	21	100
Hoxb2	20	20	100
Hoxb3	15	15	100
Hoxc12	18	18	100
Hoxc13	20	20	100
Hoxd1	20	20	100
Hp1bp3	10	10	100
Hsf1	12	12	100
Hsf4	21	21	100
Hsp90aa1	25	25	100
Hsp90ab1	23	23	100
Hsp90b1	22	22	100
Hspb1	16	16	100
Hspd1	25	25	100
Hspg2	19	19	100
Hsph1	20	20	100
Hyal2	15	15	100
Hyou1	19	19	100
Iars2	32	32	100
Icmt	20	20	100
Id3	19	19	100
Idh1	15	15	100
Idh2	22	22	100
Ier2	16	16	100
Ier3ip1	17	17	100
Ifnar1	25	25	100
Ifrd2	20	20	100
Ift52	21	21	100
Ift74	17	17	100
Igf2bp1	29	29	100
Igfbp2	18	18	100
Igsf9b	14	14	100
Il17d	22	22	100
Ilf3	15	15	100
Ilvbl	18	18	100
Immt	21	21	100
Impa2	22	22	100
Impact	19	19	100
Impdh1	17	17	100
Ing1	17	17	100
Ing2	16	16	100
Ino80	14	14	100
Insig1	13	13	100
Ints10	16	16	100
Ints3	31	31	100
Ip6k2	17	17	100
Ipo13	21	21	100
Ipo7	15	15	100
Ippk	23	23	100
Iqce	22	22	100
Irf2bp1	14	14	100
Irx5	16	16	100
Isy1	12	12	100
Isyna1	23	23	100
Itfg1	13	13	100
Itgb1	20	20	100
Itpka	16	16	100
Jagn1	15	15	100
Jam2	21	21	100
Jhdm1d	24	24	100
Jmjd6	18	18	100
Jmjd7	12	12	100
Jtb	22	22	100
Junb	20	20	100
Jup	15	15	100
Kank3	12	12	100
Kat2b	23	23	100
Katna1	24	24	100
Katnal2	19	19	100
Kbtbd2	23	23	100
Kcnc3	16	16	100
Kcnc4	19	19	100
Kcnmb4	16	16	100
Kcnn2	15	15	100
Kctd2	18	18	100
Kctd20	18	18	100
Kdelr3	14	14	100
Kdm1a	21	21	100
Kdm2a	22	22	100
Kdm4a	27	27	100
Kdm5b	21	21	100
Kdm5c	18	18	100
Kdm6b	22	22	100
Kdsr	21	21	100
Khdrbs1	19	19	100
Kif1c	12	12	100
Kif20a	15	15	100
Kif22	11	11	100
Kifc3	22	22	100
Kirrel	16	16	100
Klf10	17	17	100
Klf11	19	19	100
Klf6	17	17	100
Klhdc10	16	16	100
Klhl11	19	19	100
Klhl17	29	29	100
Klhl21	27	27	100
Kpna4	16	16	100
Kpna6	17	17	100
Krcc1	11	11	100
Krr1	24	24	100
Ksr2	10	10	100
Lactb2	26	26	100
Lag3	16	16	100
Lama5	18	18	100
Lamp1	16	16	100
Lap3	22	22	100
Laptm4b	13	13	100
Las1l	33	33	100
Lbx1	16	16	100
Ldb1	20	20	100
Lemd3	21	21	100
Leng8	22	22	100
Lepre1	19	19	100
Leprot	20	20	100
Leprotl1	16	16	100
Letm1	16	16	100
Lhx6	25	25	100
Lig3	13	13	100
Lin7c	17	17	100
Lin9	26	26	100
Lnpep	20	20	100
Lonp1	25	25	100
Lpar5	15	15	100
Lpcat1	30	30	100
Lpcat3	34	34	100
Lphn1	22	22	100
Lpin1	18	18	100
Lrba	19	19	100
Lrp2	19	19	100
Lrrc14	26	26	100
Lrrc2	19	19	100
Lrrc58	23	23	100
Lrrc59	22	22	100
Lrrc8d	13	13	100
Lrrn1	16	16	100
Ltc4s	21	21	100
Ltv1	10	10	100
Luc7l	18	18	100
Luc7l2	16	16	100
Luc7l3	23	23	100
Luzp1	18	18	100
Mad2l1	13	13	100
Maea	15	15	100
Mafg	12	12	100
Malat1	15	15	100
Manf	15	15	100
Map2k1	16	16	100
Map2k2	17	17	100
Map3k1	16	16	100
Map3k3	18	18	100
Mapk1ip1l	23	23	100
Mapk4	26	26	100
Mapk6	25	25	100
Mapk7	11	11	100
Mapk8ip3	21	21	100
Mapk9	18	18	100
Mapkapk2	13	13	100
Mapkbp1	24	24	100
Mapt	21	21	100
Mars	13	13	100
Mau2	14	14	100
Max	27	27	100
Maz	20	20	100
Mbd1	16	16	100
Mbtps1	13	13	100
Mcf2l	18	18	100
Mcl1	23	23	100
Mcm2	20	20	100
Mcm9	22	22	100
Mcmbp	27	27	100
Mcph1	22	22	100
Mcts2	28	28	100
Mdc1	13	13	100
Mdm1	21	21	100
Mdm2	26	26	100
Mdn1	20	20	100
Mecr	14	14	100
Med13	21	21	100
Med26	22	22	100
Megf8	19	19	100
Meis1	20	20	100
Memo1	27	27	100
Mepce	22	22	100
Mesdc1	21	21	100
Mesdc2	18	18	100
Mettl10	21	21	100
Mettl16	20	20	100
Mettl17	16	16	100
Mex3b	16	16	100
Mex3c	27	27	100
Mff	17	17	100
Mfsd7b	21	21	100
Mgat2	22	22	100
Mgea5	23	23	100
Midn	15	15	100
Mier1	29	29	100
Mipol1	21	21	100
Mir129-2	19	19	100
Mir135b	20	20	100
Mir15a	17	17	100
Mir181c	21	21	100
Mir1956	20	20	100
Mir1a-2	12	12	100
Mir3091	19	19	100
Mir3096	22	22	100
Mir34a	26	26	100
Mir5098	26	26	100
Mir804	20	20	100
Mir9-3	17	17	100
Mir92b	23	23	100
Mknk2	20	20	100
Mkrn1	17	17	100
Mlec	24	24	100
Mll1	24	24	100
Mll2	27	27	100
Mllt6	13	13	100
Mlxip	6	6	100
Mmadhc	29	29	100
Mmp11	26	26	100
Mn1	26	26	100
Mnt	21	21	100
Mphosph10	13	13	100
Mphosph6	22	22	100
Mphosph8	26	26	100
Mpp2	20	20	100
Mras	21	21	100
Mrc2	24	24	100
Mre11a	12	12	100
Mreg	21	21	100
Mri1	21	21	100
Mrpl15	19	19	100
Mrpl2	17	17	100
Mrpl42	25	25	100
Mrpl48	21	21	100
Mrpl52	29	29	100
Mrps2	17	17	100
Mrps23	24	24	100
Msl1	20	20	100
Msl2	14	14	100
Msto1	18	18	100
Msx3	11	11	100
Mtap	24	24	100
Mterfd1	20	20	100
Mtfp1	21	21	100
Mtfr1	26	26	100
Mthfd1	29	29	100
Mthfd2	19	19	100
Mthfr	18	18	100
Mtmr12	19	19	100
Mtmr4	21	21	100
Mtmr9	18	18	100
Mtor	14	14	100
Mtss1	20	20	100
Mtx1	21	21	100
Mxd3	12	12	100
Mybl1	18	18	100
Myh10	26	26	100
Myl6	24	24	100
Myo1c	22	22	100
Myo5a	17	17	100
Myoz1	18	18	100
N4bp1	18	18	100
N4bp2l2	22	22	100
Naa16	19	19	100
Naa25	12	12	100
Naa40	23	23	100
Naa50	21	21	100
Nab2	28	28	100
Naf1	20	20	100
Nagk	18	18	100
Nanos1	19	19	100
Nap1l4	20	20	100
Nars	15	15	100
Nasp	19	19	100
Nat10	19	19	100
Nat8l	17	17	100
Ncapd3	26	26	100
Nck1	22	22	100
Nckap1	27	27	100
Nckap5l	24	24	100
Ncoa4	29	29	100
Ncor2	17	17	100
Ncstn	23	23	100
Nde1	21	21	100
Ndufa4l2	18	18	100
Ndufab1	19	19	100
Ndufaf1	16	16	100
Ndufb8	25	25	100
Ndufs6	21	21	100
Ndufv1	23	23	100
Neat1	19	19	100
Necap1	19	19	100
Necap2	14	14	100
Nedd4	18	18	100
Neil1	17	17	100
Nek9	19	19	100
Nfat5	18	18	100
Nfatc2ip	26	26	100
Nfatc3	13	13	100
Nfe2l1	13	13	100
Nfe2l2	17	17	100
Nfkbia	27	27	100
Nfu1	16	16	100
Nfx1	16	16	100
Nfyb	13	13	100
Ngrn	15	15	100
Nid2	16	16	100
Nipa2	15	15	100
Nisch	22	22	100
Nkx1-2	23	23	100
Nkx2-3	20	20	100
Nkx2-5	20	20	100
Nkx6-2	8	8	100
Nme2	18	18	100
Nob1	19	19	100
Noc3l	19	19	100
Nodal	16	16	100
Nol10	19	19	100
Nol12	29	29	100
Nol7	18	18	100
Nol9	23	23	100
Nolc1	17	17	100
Nom1	27	27	100
Nono	14	14	100
Nop2	20	20	100
Nop58	15	15	100
Notch3	19	19	100
Npas2	15	15	100
Npcd	14	14	100
Npepps	14	14	100
Npm1	18	18	100
Npm3	18	18	100
Npr1	24	24	100
Nptn	20	20	100
Nr2c2	17	17	100
Nr2c2ap	18	18	100
Nr2e1	16	16	100
Nr2f1	25	25	100
Nr4a1	17	17	100
Nr4a3	20	20	100
Nras	21	21	100
Nrf1	16	16	100
Nsd1	19	19	100
Nsfl1c	33	33	100
Nsmce1	18	18	100
Nsmce4a	19	19	100
Ntan1	16	16	100
Nub1	12	12	100
Nubp1	15	15	100
Nucks1	16	16	100
Nudcd2	17	17	100
Nudt19	21	21	100
Nudt21	20	20	100
Nudt5	27	27	100
Numb	18	18	100
Numbl	21	21	100
Nup153	22	22	100
Nup155	17	17	100
Nup160	21	21	100
Nup205	15	15	100
Nup50	18	18	100
Nup54	15	15	100
Nup88	16	16	100
Nvl	17	17	100
Ociad1	22	22	100
Ogg1	20	20	100
Olfr761	15	15	100
Olig2	22	22	100
Orc1	21	21	100
Orc3	21	21	100
Orc4	28	28	100
Orc6	11	11	100
Ormdl3	19	19	100
Osbpl8	19	19	100
Osr2	18	18	100
Ost4	19	19	100
Otp	23	23	100
Otub1	19	19	100
Otud1	12	12	100
Oxa1l	19	19	100
Oxsr1	22	22	100
P4hb	14	14	100
Pabpn1	18	18	100
Pafah1b1	18	18	100
Pafah1b2	21	21	100
Pak1ip1	17	17	100
Palb2	19	19	100
Pan2	18	18	100
Pank1	17	17	100
Panx1	24	24	100
Papola	14	14	100
Papolg	19	19	100
Pard6b	16	16	100
Parl	17	17	100
Parp1	21	21	100
Parp16	21	21	100
Parvb	13	13	100
Patz1	23	23	100
Pcbp2	15	15	100
Pcdhgb6	22	22	100
Pcm1	16	16	100
Pcnt	16	16	100
Pcolce	13	13	100
Pcyox1	16	16	100
Pdap1	21	21	100
Pdcd10	27	27	100
Pdcd2	19	19	100
Pdcd5	20	20	100
Pdcd6	15	15	100
Pde12	21	21	100
Pdf	21	21	100
Pdia6	16	16	100
Pdp2	22	22	100
Pds5a	19	19	100
Pdxk-ps	26	26	100
Pelp1	13	13	100
Pex16	16	16	100
Pex19	11	11	100
Pfas	11	11	100
Pfkm	19	19	100
Pgam1	31	31	100
Pgam5	17	17	100
Pgd	18	18	100
Pggt1b	16	16	100
Pgls	14	14	100
Pgp	18	18	100
Pgpep1	27	27	100
Pgrmc1	11	11	100
Phc1	24	24	100
Phf10	19	19	100
Phf12	29	29	100
Phf15	15	15	100
Phf17	19	19	100
Phf21a	20	20	100
Phip	19	19	100
Phrf1	13	13	100
Pick1	20	20	100
Pigl	18	18	100
Pigm	22	22	100
Pigq	17	17	100
Pigv	16	16	100
Pigyl	20	20	100
Pih1d2	21	21	100
Pik3r4	26	26	100
Pikfyve	19	19	100
Pin1	22	22	100
Pip4k2b	16	16	100
Pipox	20	20	100
Pitpnb	13	13	100
Pitpnc1	16	16	100
Pkd1	17	17	100
Pkd2	20	20	100
Pkn2	21	21	100
Plaa	24	24	100
Plcg1	21	21	100
Plcxd1	21	21	100
Plekha3	27	27	100
Plekhf2	25	25	100
Plekhg5	21	21	100
Plin3	12	12	100
Plk3	15	15	100
Plk4	14	14	100
Plscr1	12	12	100
Pmpcb	13	13	100
Pnldc1	11	11	100
Pnn	17	17	100
Pnp	19	19	100
Podn	18	18	100
Pola1	17	17	100
Pold1	22	22	100
Pold2	21	21	100
Pold3	19	19	100
Poldip2	23	23	100
Poldip3	21	21	100
Polg2	25	25	100
Poli	18	18	100
Polr1b	20	20	100
Polr2a	15	15	100
Polr2d	27	27	100
Polr2i	12	12	100
Pomt1	18	18	100
Pop7	23	23	100
Pou3f1	13	13	100
Pou3f2	22	22	100
Ppan	18	18	100
Ppargc1b	16	16	100
Ppat	16	16	100
Ppcs	14	14	100
Ppia	17	17	100
Ppib	23	23	100
Ppid	16	16	100
Ppil4	19	19	100
Ppm1g	22	22	100
Ppm1l	14	14	100
Ppp1ca	16	16	100
Ppp1cc	16	16	100
Ppp1r12a	15	15	100
Ppp1r14b	15	15	100
Ppp1r15a	22	22	100
Ppp1r15b	27	27	100
Ppp1r2	16	16	100
Ppp1r8	18	18	100
Ppp1r9b	9	9	100
Ppp2ca	27	27	100
Ppp2cb	20	20	100
Ppp2r1a	24	24	100
Ppp2r1b	18	18	100
Ppp2r2d	20	20	100
Ppp2r4	22	22	100
Ppp2r5a	31	31	100
Ppp2r5c	19	19	100
Ppp2r5e	15	15	100
Ppp3ca	17	17	100
Ppp4r1	22	22	100
Ppp6r1	21	21	100
Pprc1	24	24	100
Prcc	25	25	100
Prdm15	19	19	100
Prdm16	18	18	100
Prdm4	11	11	100
Prdm8	14	14	100
Prdx2	21	21	100
Prkaa1	17	17	100
Prkab1	21	21	100
Prkacb	24	24	100
Prkci	17	17	100
Prodh	21	21	100
Prpf19	19	19	100
Prr12	21	21	100
Prr7	27	27	100
Prrc1	19	19	100
Prrc2b	10	10	100
Prune	17	17	100
Psat1	24	24	100
Psen1	27	27	100
Psen2	17	17	100
Psip1	20	20	100
Pskh1	20	20	100
Psmb2	20	20	100
Psmb4	30	30	100
Psmb7	23	23	100
Psmc6	13	13	100
Psmd11	30	30	100
Psmd3	17	17	100
Psmd5	25	25	100
Psmd7	16	16	100
Psmg1	21	21	100
Psph	16	16	100
Ptcd3	20	20	100
Ptch1	18	18	100
Ptges3	21	21	100
Ptms	20	20	100
Ptp4a2	19	19	100
Ptpn12	18	18	100
Ptrh2	31	31	100
Puf60	20	20	100
Pum1	24	24	100
Pum2	16	16	100
Pvrl2	19	19	100
Pvrl3	19	19	100
Pwwp2a	12	12	100
Qrich1	12	12	100
Qser1	18	18	100
R3hdm1	16	16	100
R74862	16	16	100
Rab10	17	17	100
Rab14	20	20	100
Rab34	18	18	100
Rab40c	21	21	100
Rab5a	21	21	100
Rab8a	18	18	100
Rabac1	21	21	100
Rac1	23	23	100
Rad23a	18	18	100
Rai1	20	20	100
Rala	26	26	100
Ran	22	22	100
Ranbp1	23	23	100
Ranbp2	21	21	100
Ranbp3	23	23	100
Rap1b	25	25	100
Rarg	11	11	100
Rasa1	19	19	100
Rasl10a	15	15	100
Rassf1	26	26	100
Rbl2	19	19	100
Rbm14	18	18	100
Rbm15	23	23	100
Rbm15b	19	19	100
Rbm22	23	23	100
Rbm27	18	18	100
Rbm28	13	13	100
Rbm33	19	19	100
Rbm34	20	20	100
Rbm39	28	28	100
Rbm4	20	20	100
Rbm45	17	17	100
Rbm4b	22	22	100
Rbm5	20	20	100
Rbpms2	28	28	100
Rcc1	19	19	100
Rcc2	12	12	100
Rccd1	21	21	100
Rce1	14	14	100
Rcl1	15	15	100
Rcor2	13	13	100
Rev3l	17	17	100
Rexo4	15	15	100
Rfc4	17	17	100
Rgl2	22	22	100
Rgmb	20	20	100
Rhbdf1	21	21	100
Rheb	15	15	100
Rhebl1	17	17	100
Rhof	26	26	100
Rictor	11	11	100
Riok1	30	30	100
Riok2	17	17	100
Riok3	25	25	100
Ripply3	16	16	100
Rlf	24	24	100
Rlim	13	13	100
Rmnd5b	28	28	100
Rnf10	20	20	100
Rnf11	25	25	100
Rnf126	21	21	100
Rnf138	22	22	100
Rnf139	14	14	100
Rnf149	14	14	100
Rnf168	25	25	100
Rnf169	20	20	100
Rnf187	16	16	100
Rnf220	30	30	100
Rnf32	18	18	100
Rnf34	13	13	100
Rnf38	24	24	100
Rnf41	21	21	100
Rnf44	19	19	100
Rnf7	25	25	100
Rnh1	22	22	100
Rnpc3	19	19	100
Rnpep	28	28	100
Rnps1	21	21	100
Rock1	27	27	100
Rock2	18	18	100
Rpa2	9	9	100
Rpl14	16	16	100
Rpl15	23	23	100
Rpl18	21	21	100
Rpl18a	25	25	100
Rpl19	20	20	100
Rpl21	22	22	100
Rpl22	17	17	100
Rpl22l1	17	17	100
Rpl24	19	19	100
Rpl27	18	18	100
Rpl28	17	17	100
Rpl29	19	19	100
Rpl31	21	21	100
Rpl34	20	20	100
Rpl35	22	22	100
Rpl35a	18	18	100
Rpl5	19	19	100
Rpl7a	16	16	100
Rpl7l1	31	31	100
Rpl8	20	20	100
Rpl9	24	24	100
Rplp0	16	16	100
Rpp14	14	14	100
Rpp25	23	23	100
Rprd1a	15	15	100
Rprd2	23	23	100
Rps10	27	27	100
Rps11	22	22	100
Rps12	19	19	100
Rps13	10	10	100
Rps15	19	19	100
Rps20	17	17	100
Rps27l	16	16	100
Rps28	12	12	100
Rps4x	22	22	100
Rps5	23	23	100
Rps6	21	21	100
Rps7	21	21	100
Rps9	18	18	100
Rpusd2	22	22	100
Rqcd1	22	22	100
Rraga	19	19	100
Rrm2	21	21	100
Rrm2b	19	19	100
Rrp1	18	18	100
Rrp8	20	20	100
Rsbn1	25	25	100
Rsf1	19	19	100
Rsl1d1	16	16	100
Rsrc2	20	20	100
Rtel1	20	20	100
Rufy1	17	17	100
Rufy2	16	16	100
Rusc1	15	15	100
S1pr2	26	26	100
Sac3d1	15	15	100
Sae1	21	21	100
Safb	25	25	100
Sap30	22	22	100
Sap30l	8	8	100
Sarm1	19	19	100
Sarnp	23	23	100
Sart1	25	25	100
Sass6	18	18	100
Sbno1	17	17	100
Scaf8	17	17	100
Scd2	18	18	100
Schip1	16	16	100
Scn3b	15	15	100
Scrib	21	21	100
Sdad1	19	19	100
Sdc4	21	21	100
Sdf2	13	13	100
Sdf2l1	20	20	100
Sec11a	18	18	100
Sec13	19	19	100
Sec16a	24	24	100
Sec62	19	19	100
Seh1l	26	26	100
Sema3d	15	15	100
Sema4c	14	14	100
Sema5b	21	21	100
Sema6a	14	14	100
Senp3	22	22	100
Sephs1	18	18	100
Sepw1	12	12	100
Serf2	17	17	100
Serinc1	15	15	100
Sesn2	16	16	100
Set	21	21	100
Setd1a	15	15	100
Setd2	24	24	100
Setd5	20	20	100
Setd6	19	19	100
Setd7	13	13	100
Sf1	19	19	100
Sf3b1	23	23	100
Sf3b3	11	11	100
Sf3b4	15	15	100
Sfswap	17	17	100
Sgol1	22	22	100
Sgol2	16	16	100
Sh2b3	21	21	100
Shb	16	16	100
Shoc2	15	15	100
Shprh	16	16	100
Shroom2	13	13	100
Sidt2	15	15	100
Sigmar1	21	21	100
Sik1	32	32	100
Sirt1	14	14	100
Sirt4	24	24	100
Sirt6	10	10	100
Siva1	16	16	100
Six1	16	16	100
Six6	19	19	100
Skp1a	16	16	100
Slbp	25	25	100
Slc16a13	17	17	100
Slc16a6	18	18	100
Slc1a5	19	19	100
Slc25a1	14	14	100
Slc25a33	18	18	100
Slc25a36	16	16	100
Slc25a39	11	11	100
Slc27a2	11	11	100
Slc27a3	19	19	100
Slc29a2	25	25	100
Slc2a1	24	24	100
Slc2a3	19	19	100
Slc30a5	21	21	100
Slc30a9	25	25	100
Slc35e2	17	17	100
Slc38a1	21	21	100
Slc38a2	24	24	100
Slc38a7	18	18	100
Slc43a2	20	20	100
Slc4a7	18	18	100
Slc6a6	17	17	100
Slc7a5	19	19	100
Slc7a6os	18	18	100
Slc7a7	25	25	100
Slc9a8	20	20	100
Slmo1	15	15	100
Sltm	16	16	100
Slx1b	13	13	100
Smad4	21	21	100
Smad5	19	19	100
Smarcad1	12	12	100
Smarcb1	23	23	100
Smarcd1	23	23	100
Smarcd2	29	29	100
Smarce1	16	16	100
Smek2	11	11	100
Smg5	22	22	100
Smg7	18	18	100
Smn1	24	24	100
Smndc1	18	18	100
Smoc1	15	15	100
Smpd4	13	13	100
Smtnl2	21	21	100
Smurf2	18	18	100
Smyd2	17	17	100
Smyd5	12	12	100
Snapc1	22	22	100
Snd1	23	23	100
Snhg5	22	22	100
Snhg6	20	20	100
Snora3	9	9	100
Snora65	24	24	100
Snora68	20	20	100
Snord2	22	22	100
Snord43	23	23	100
Snord58b	15	15	100
Snord58b	13	13	100
Snord65	22	22	100
Snrnp35	24	24	100
Snrnp48	17	17	100
Snrnp70	18	18	100
Snrpa1	21	21	100
Snrpb	19	19	100
Snupn	15	15	100
Snx3	18	18	100
Snx5	29	29	100
Socs2	23	23	100
Socs3	18	18	100
Sod1	19	19	100
Sod2	18	18	100
Solh	21	21	100
Sox1	25	25	100
Sox21	25	25	100
Sox4	17	17	100
Sox6	16	16	100
Sox9	22	22	100
Sp8	19	19	100
Spag4	16	16	100
Spag5	18	18	100
Spata13	21	21	100
Spata2	20	20	100
Spc24	19	19	100
Spg11	15	15	100
Spint1	20	20	100
Spint2	21	21	100
Spock2	17	17	100
Spp1	12	12	100
Spry4	16	16	100
Sqle	22	22	100
Sqstm1	23	23	100
Src	16	16	100
Srcin1	20	20	100
Srf	15	15	100
Srfbp1	20	20	100
Srgap2	22	22	100
Srp19	17	17	100
Srp54a	23	23	100
Srp54c	17	17	100
Srp72	21	21	100
Srpk1	17	17	100
Srpr	27	27	100
Srrm1	19	19	100
Srrm2	20	20	100
Srrt	17	17	100
Srsf10	17	17	100
Srsf11	21	21	100
Srsf2	13	13	100
Srsf4	25	25	100
Srsf5	27	27	100
Srxn1	18	18	100
Ssbp1	19	19	100
Ssbp4	20	20	100
Ssna1	20	20	100
St13	23	23	100
Stard3	21	21	100
Stard7	12	12	100
Stat2	21	21	100
Stmn1	17	17	100
Stox2	24	24	100
Strap	20	20	100
Stt3b	30	30	100
Sub1	15	15	100
Sugt1	31	31	100
Sulf2	19	19	100
Sumo2	20	20	100
Sumo3	21	21	100
Suox	19	19	100
Suz12	22	22	100
Sympk	18	18	100
Syt2	18	18	100
Tacc1	17	17	100
Tacc3	27	27	100
Tada2a	11	11	100
Taf1	24	24	100
Taf12	21	21	100
Taf13	32	32	100
Taf15	20	20	100
Taf3	24	24	100
Taf4b	17	17	100
Taf5	14	14	100
Taf5l	20	20	100
Taf9	18	18	100
Tagap1	30	30	100
Taok1	18	18	100
Taok2	15	15	100
Tapbp	14	14	100
Tarbp2	13	13	100
Tbc1d15	27	27	100
Tbc1d2	18	18	100
Tbp	23	23	100
Tbpl1	19	19	100
Tbrg1	13	13	100
Tbx1	14	14	100
Tbx18	21	21	100
Tbx2	19	19	100
Tcea1	33	33	100
Tceb1	19	19	100
Tcerg1	16	16	100
Tchh	22	22	100
Tdgf1	21	21	100
Tdp2	24	24	100
Tead1	17	17	100
Terf2	21	21	100
Tesk1	16	16	100
Tet1	15	15	100
Tfrc	24	24	100
Tgif1	26	26	100
Tgif2	22	22	100
Tgoln2	21	21	100
Tha1	17	17	100
Thap1	17	17	100
Thap7	17	17	100
Thoc3	20	20	100
Thtpa	25	25	100
Thumpd3	16	16	100
Timm10	20	20	100
Timm23	18	18	100
Timm44	31	31	100
Tinf2	18	18	100
Tipin	21	21	100
Tiprl	33	33	100
Tkt	21	21	100
Tlx1	16	16	100
Tm9sf1	24	24	100
Tm9sf2	21	21	100
Tm9sf4	27	27	100
Tmco1	18	18	100
Tmed1	21	21	100
Tmem101	17	17	100
Tmem11	21	21	100
Tmem115	18	18	100
Tmem165	23	23	100
Tmem183a	18	18	100
Tmem184b	22	22	100
Tmem19	19	19	100
Tmem209	23	23	100
Tmem214	17	17	100
Tmem223	24	24	100
Tmem33	19	19	100
Tmem39a	17	17	100
Tmem39b	14	14	100
Tmem41b	30	30	100
Tmem5	24	24	100
Tmem55a	16	16	100
Tmem88	15	15	100
Tmf1	26	26	100
Tmsb10	20	20	100
Tmsb4x	16	16	100
Tnfaip1	17	17	100
Tnks	12	12	100
Tnks2	14	14	100
Tnpo2	19	19	100
Tnpo3	18	18	100
Tnrc18	19	19	100
Tob1	21	21	100
Tob2	19	19	100
Tom1	18	18	100
Tomm34	14	14	100
Tomm40	24	24	100
Tomm5	19	19	100
Tomm6	21	21	100
Tomm70a	16	16	100
Top3a	22	22	100
Topbp1	18	18	100
Tpi1	17	17	100
Tpm4	22	22	100
Tpp2	14	14	100
Tprn	14	14	100
Tpt1	20	20	100
Tpx2	27	27	100
Tra2b	7	7	100
Trap1	19	19	100
Trappc8	15	15	100
Trerf1	22	22	100
Trib1	13	13	100
Trim25	20	20	100
Trim37	15	15	100
Trim39	16	16	100
Trim59	26	26	100
Trim71	10	10	100
Trim9	18	18	100
Triml2	15	15	100
Trip12	14	14	100
Trip13	21	21	100
Trmt1	11	11	100
Trmt61a	21	21	100
Trnt1	27	27	100
Trp53bp2	23	23	100
Trp53inp1	18	18	100
Trpm7	12	12	100
Tsc22d2	17	17	100
Tsen34	31	31	100
Tspan4	18	18	100
Tssc4	26	26	100
Ttc1	14	14	100
Ttyh2	16	16	100
Tuba1a	21	21	100
Tuba4a	19	19	100
Tug1	21	21	100
Tusc3	21	21	100
Twf2	27	27	100
Txlna	30	30	100
Txn1	17	17	100
Txndc15	28	28	100
Txndc17	20	20	100
Txndc5	23	23	100
Txndc9	18	18	100
Txnl1	18	18	100
Txnl4a	18	18	100
Tyw1	12	12	100
U2af1	12	12	100
Uba2	26	26	100
Uba52	14	14	100
Uba6	13	13	100
Ubap1	16	16	100
Ubap2	19	19	100
Ubap2l	16	16	100
Ubb	17	17	100
Ube2b	20	20	100
Ube2c	14	14	100
Ube2d3	12	12	100
Ube2f	20	20	100
Ube2g1	22	22	100
Ube3a	22	22	100
Ubn2	22	22	100
Ubp1	24	24	100
Ubqln4	20	20	100
Ubr2	15	15	100
Ubr5	30	30	100
Ubr7	13	13	100
Ubxn1	13	13	100
Ubxn2a	15	15	100
Ubxn4	16	16	100
Ubxn7	16	16	100
Ucp2	24	24	100
Ufsp1	14	14	100
Uggt1	24	24	100
Uhrf1	19	19	100
Uhrf2	19	19	100
Ulk1	14	14	100
Ung	15	15	100
Unk	18	18	100
Unkl	23	23	100
Upf3a	25	25	100
Uqcrc1	22	22	100
Uqcrq	18	18	100
Urm1	22	22	100
Usf1	22	22	100
Usf2	19	19	100
Usmg5	20	20	100
Usp10	18	18	100
Usp15	24	24	100
Usp22	21	21	100
Usp28	13	13	100
Usp33	29	29	100
Usp34	13	13	100
Usp38	27	27	100
Usp39	17	17	100
Usp4	14	14	100
Usp45	16	16	100
Usp48	12	12	100
Uspl1	26	26	100
Utp14a	26	26	100
Utp14b	23	23	100
Vapa	30	30	100
Vasp	20	20	100
Vcl	20	20	100
Vcp	12	12	100
Vdac2	18	18	100
Vhl	13	13	100
Vmac	19	19	100
Vprbp	32	32	100
Vps13b	16	16	100
Wasf2	12	12	100
Wasl	31	31	100
Wbp11	22	22	100
Wbp7	16	16	100
Wbscr16	19	19	100
Wdhd1	18	18	100
Wdr1	32	32	100
Wdr12	21	21	100
Wdr26	19	19	100
Wdr33	20	20	100
Wdr43	27	27	100
Wdr48	18	18	100
Wdr62	22	22	100
Wdr82	12	12	100
Wfdc2	22	22	100
Whsc1l1	14	14	100
Wibg	21	21	100
Wipf1	20	20	100
Wipi2	17	17	100
Wnk1	11	11	100
Wnt10b	15	15	100
Wnt3	17	17	100
Wnt7b	16	16	100
Wrnip1	12	12	100
Wsb1	18	18	100
Wsb2	16	16	100
Wtap	20	20	100
Wwc2	18	18	100
Xbp1	27	27	100
Xpo1	17	17	100
Xpo4	14	14	100
Xpot	22	22	100
Xrcc5	24	24	100
Xrcc6	14	14	100
Yars	28	28	100
Yars2	17	17	100
Ybx1	15	15	100
Yeats2	21	21	100
Yif1b	25	25	100
Yipf2	16	16	100
Yipf6	26	26	100
Ylpm1	18	18	100
Yod1	20	20	100
Yrdc	22	22	100
Ythdf1	13	13	100
Ywhah	22	22	100
Ywhaz	18	18	100
Zbtb1	25	25	100
Zbtb17	21	21	100
Zbtb2	31	31	100
Zbtb25	19	19	100
Zbtb38	23	23	100
Zbtb44	21	21	100
Zbtb45	25	25	100
Zbtb48	22	22	100
Zbtb7a	23	23	100
Zbtb9	28	28	100
Zc3h10	17	17	100
Zc3h11a	19	19	100
Zc3h6	26	26	100
Zc3h7a	19	19	100
Zcchc10	20	20	100
Zcchc2	24	24	100
Zcchc3	22	22	100
Zcchc8	21	21	100
Zdbf2	25	25	100
Zdhhc13	15	15	100
Zdhhc6	17	17	100
Zfand5	18	18	100
Zfat	20	20	100
Zfhx2	19	19	100
Zfhx3	19	19	100
Zfp11	12	12	100
Zfp110	21	21	100
Zfp119b	13	13	100
Zfp143	22	22	100
Zfp180	15	15	100
Zfp207	20	20	100
Zfp212	25	25	100
Zfp259	26	26	100
Zfp263	21	21	100
Zfp266	18	18	100
Zfp296	18	18	100
Zfp324	22	22	100
Zfp335	19	19	100
Zfp346	19	19	100
Zfp367	17	17	100
Zfp384	26	26	100
Zfp397	12	12	100
Zfp41	21	21	100
Zfp410	15	15	100
Zfp428	19	19	100
Zfp451	19	19	100
Zfp459	19	19	100
Zfp467	18	18	100
Zfp516	15	15	100
Zfp52	17	17	100
Zfp541	15	15	100
Zfp566	16	16	100
Zfp568	21	21	100
Zfp574	17	17	100
Zfp59	18	18	100
Zfp592	20	20	100
Zfp599	19	19	100
Zfp609	23	23	100
Zfp617	20	20	100
Zfp62	23	23	100
Zfp622	23	23	100
Zfp655	21	21	100
Zfp668	18	18	100
Zfp687	14	14	100
Zfp703	20	20	100
Zfp710	16	16	100
Zfp740	19	19	100
Zfp748	33	33	100
Zfp777	21	21	100
Zfp799	16	16	100
Zfp809	19	19	100
Zfp819	17	17	100
Zfp866	25	25	100
Zfp871	24	24	100
Zfp91	16	16	100
Zfp945	17	17	100
Zfp961	20	20	100
Zfx	17	17	100
Zhx1	20	20	100
Zic1	7	7	100
Zic2	30	30	100
Zic3	16	16	100
Zic5	15	15	100
Zkscan1	28	28	100
Zmat3	20	20	100
Zmiz2	26	26	100
Zmynd19	20	20	100
Znrd1as	14	14	100
Zranb2	25	25	100
Zswim1	23	23	100
Zswim3	16	16	100
Zw10	30	30	100
Zxdc	25	25	100
Rpp38	35	36	97.22
Inppl1	34	35	97.14
Sp2	32	33	96.97
Zfp1	32	33	96.97
1700016K19Rik	31	32	96.88
Abcc10	31	32	96.88
Farsa	31	32	96.88
Rpl6	31	32	96.88
Abcc5	30	31	96.77
[truncated: 10,317 more rows]
